# Supplementary material for: 2-(4-Hydroxy­phen­yl)acetic acid–4,4′-bipyridine (1/1)
Source: Acta Crystallogr Sect E Struct Rep Online. 2010 May 26;66(Pt 6):o1455. doi: 10.1107/S1600536810018842 (PMC2979409; doi:10.1107/S1600536810018842)
Supplement: Supplementary file 2 [file e-66-o1455-Isup2.hkl]

# 
# h,k,l, Fc-squared, Fo-squared, sigma(Fo-squared) and status flag 
# 
data_I
_shelx_title ' L in C2/c' 
_shelx_refln_list_code          4 
_shelx_F_calc_maximum      413.86 
_exptl_crystal_F_000      1296.00 
_reflns_d_resolution_high  0.7652 
 
loop_ 
 _symmetry_equiv_pos_as_xyz 
 'x, y, z' 
 '-x, y, -z+1/2' 
 'x+1/2, y+1/2, z' 
 '-x+1/2, y+1/2, -z+1/2' 
 '-x, -y, -z' 
 'x, -y, z-1/2' 
 '-x+1/2, -y+1/2, -z' 
 'x+1/2, -y+1/2, z-1/2' 
 
_cell_length_a    25.3578 
_cell_length_b    10.2305 
_cell_length_c    14.2546 
_cell_angle_alpha  90.000 
_cell_angle_beta  122.321 
_cell_angle_gamma  90.000 
 
_shelx_F_squared_multiplier     1.000 
 
loop_ 
 _refln_index_h 
 _refln_index_k 
 _refln_index_l 
 _refln_F_squared_calc 
 _refln_F_squared_meas 
 _refln_F_squared_sigma 
 _refln_observed_status 
   2   0   0     5511.72     4383.52    200.76 o 
   4   0   0       30.61       40.36      6.67 o 
   6   0   0    19911.84    18980.91    238.70 o 
   8   0   0       33.25       33.90      3.63 o 
  10   0   0    10291.99    11175.15    134.14 o 
  12   0   0        4.79        4.41      3.55 o 
  14   0   0     2733.64     3002.99     49.15 o 
  16   0   0        0.02        1.94      5.62 o 
  18   0   0       19.81       18.54      8.64 o 
  20   0   0       14.33       34.69     13.80 o 
  22   0   0       10.96        9.06     14.32 o 
  24   0   0       28.25        5.92     15.58 o 
  26   0   0        1.02       -3.73     15.34 o 
   1   1   0      148.18      116.84      4.10 o 
   3   1   0     9121.11     8346.22     93.02 o 
   5   1   0    24344.61    23482.79    232.80 o 
   7   1   0    11317.04    10983.84     95.77 o 
   9   1   0     1482.73     1341.38     16.05 o 
  11   1   0     7550.50     7623.07     64.57 o 
  13   1   0      118.64       97.20      5.25 o 
  15   1   0      207.76      243.21      9.46 o 
  17   1   0       84.59       90.19      8.87 o 
  19   1   0        0.62       -1.68      5.74 o 
  21   1   0      207.53      164.53     17.02 o 
  23   1   0        0.00       -4.89      9.68 o 
  25   1   0        6.09        3.08     11.83 o 
  27   1   0       16.62        2.28     13.77 o 
   0   2   0     1729.81     1687.00     31.84 o 
   2   2   0     1874.22     1887.96     20.05 o 
   4   2   0    17972.82    16549.75    156.74 o 
   6   2   0    18018.04    17352.92    164.62 o 
   8   2   0       72.50       55.09      3.37 o 
  10   2   0     3067.33     3180.90     32.48 o 
  12   2   0      474.35      513.43      9.29 o 
  14   2   0        0.05        2.61      3.60 o 
  16   2   0        1.02        2.72      4.05 o 
  18   2   0       69.10       66.96      9.98 o 
  20   2   0       38.04       45.53      9.06 o 
  22   2   0        4.98        5.25      7.66 o 
  24   2   0        5.61        0.65     11.23 o 
  26   2   0        6.43        6.78     12.55 o 
   1   3   0      299.82      306.10      8.80 o 
   3   3   0     8951.34     8846.39     80.96 o 
   5   3   0    15313.78    15179.11    120.35 o 
   7   3   0     2022.41     2260.03     23.99 o 
   9   3   0     6130.74     6483.29     63.56 o 
  11   3   0     3966.54     3888.77     44.97 o 
  13   3   0     1134.77     1140.66     21.20 o 
  15   3   0       34.84       24.90      4.94 o 
  17   3   0      254.58      251.27     11.48 o 
  19   3   0       67.77       54.09      8.94 o 
  21   3   0       92.34      117.05     11.55 o 
  23   3   0       14.13        4.33      8.11 o 
  25   3   0        0.09       19.89     13.82 o 
  27   3   0       38.78       28.94     44.34 o 
   0   4   0      236.19      252.81      9.91 o 
   2   4   0     2513.40     2388.04     25.57 o 
   4   4   0     1212.53     1248.85     19.98 o 
   6   4   0     1313.77     1344.43     15.13 o 
   8   4   0      588.61      582.62      9.92 o 
  10   4   0      612.79      577.77     12.35 o 
  12   4   0       15.93       19.71      4.25 o 
  14   4   0        0.70        2.83      4.04 o 
  16   4   0     7360.78     7237.71     80.98 o 
  18   4   0       25.84       21.36      6.41 o 
  20   4   0        3.90        4.95      6.50 o 
  22   4   0      173.77      163.89     13.48 o 
  24   4   0        5.39       -6.80      8.28 o 
  26   4   0       49.10       64.08     17.51 o 
   1   5   0      602.17      633.86     10.39 o 
   3   5   0       18.11       16.42      2.72 o 
   5   5   0     1477.27     1672.27     16.76 o 
   7   5   0     1192.16     1331.61     15.94 o 
   9   5   0      317.94      339.99      9.97 o 
  11   5   0      388.28      345.94     12.26 o 
  13   5   0     1789.65     1691.93     26.41 o 
  15   5   0      280.76      309.67     12.37 o 
  17   5   0       63.10       58.78      9.02 o 
  19   5   0      370.47      400.11     14.95 o 
  21   5   0      248.49      229.45     24.71 o 
  23   5   0      176.84      173.46     14.54 o 
  25   5   0        3.32        8.16      9.85 o 
   0   6   0       10.89       12.91      4.56 o 
   2   6   0      477.80      444.12     13.58 o 
   4   6   0        6.22        3.40      1.76 o 
   6   6   0       10.86        3.68      2.63 o 
   8   6   0      519.64      575.92     10.75 o 
  10   6   0      285.75      278.31     10.01 o 
  12   6   0       20.18       12.75      4.36 o 
  14   6   0        5.06       10.45      4.79 o 
  16   6   0      241.99      255.42     11.78 o 
  18   6   0       17.66       15.55      6.16 o 
  20   6   0      166.56      148.76     13.14 o 
  22   6   0       69.89       74.99     11.19 o 
  24   6   0       21.51       17.95     10.40 o 
   1   7   0       78.34       72.38      4.18 o 
   3   7   0      371.79      332.87     10.43 o 
   5   7   0      117.73      113.16      6.26 o 
   7   7   0       41.87       36.21      3.92 o 
   9   7   0       78.59       70.42      5.39 o 
  11   7   0      524.01      544.43     13.93 o 
  13   7   0      319.34      370.80     17.05 o 
  15   7   0        6.90        7.96      5.15 o 
  17   7   0       21.71       16.91      6.30 o 
  19   7   0        6.58        3.52      6.51 o 
  21   7   0        6.34        6.39      7.40 o 
  23   7   0       30.12       26.16     10.49 o 
   0   8   0       12.60        5.91      4.48 o 
   2   8   0      535.59      553.86     11.26 o 
   4   8   0        4.55        4.86      4.08 o 
   6   8   0      140.19      139.43      6.36 o 
   8   8   0        1.69        1.45      3.68 o 
  10   8   0        8.05        0.85      4.28 o 
  12   8   0       16.97       16.82      5.92 o 
  14   8   0       11.47        2.38      4.97 o 
  16   8   0       24.14       12.90      6.32 o 
  18   8   0        0.27        8.44      6.45 o 
  20   8   0       15.45       20.92      8.17 o 
  22   8   0        1.45       -0.11      8.89 o 
   1   9   0      760.28      752.79     21.37 o 
   3   9   0      152.39      156.05     11.84 o 
   5   9   0        4.89       -3.13      4.33 o 
   7   9   0       36.74       24.42      5.03 o 
   9   9   0      146.20      104.33      6.81 o 
  11   9   0        8.40        2.40      4.86 o 
  13   9   0       37.13       20.27      5.97 o 
  15   9   0       14.71        7.88      6.33 o 
  17   9   0      150.37      190.89     12.16 o 
  19   9   0       30.52       44.56      9.81 o 
   0  10   0      683.56      698.30     32.13 o 
   2  10   0       27.96       33.11      6.19 o 
   4  10   0        0.39       -2.20      4.81 o 
   6  10   0       93.01       76.56      8.47 o 
   8  10   0       53.53       36.25      5.69 o 
  10  10   0       75.64       74.56      7.24 o 
  12  10   0        4.95       12.04      6.23 o 
  14  10   0       48.07       31.74      9.93 o 
  16  10   0       11.32       10.94      8.25 o 
  18  10   0        1.46       -5.17      8.92 o 
   1  11   0        1.88        7.75      6.71 o 
   3  11   0        0.37       12.18     12.05 o 
   5  11   0        1.21       -0.37      6.99 o 
   7  11   0       17.94       20.72      9.38 o 
   9  11   0        3.06        2.62      6.09 o 
  11  11   0       14.93        9.03      7.32 o 
  13  11   0        0.65       -0.61      7.94 o 
  15  11   0       12.18       -2.14      9.58 o 
   0  12   0       54.20       99.86     33.88 o 
   2  12   0        7.38        3.10      8.55 o 
   4  12   0       23.67       31.82     11.07 o 
   6  12   0       14.01       -1.71     10.61 o 
   8  12   0        0.01       -0.32      9.18 o 
  10  12   0       14.90       27.63     11.09 o 
  12  12   0       23.79       33.78     11.47 o 
   1  13   0       12.24       31.93     31.61 o 
   3  13   0       58.52      107.58     15.20 o 
   5  13   0        0.14       -0.69     10.61 o 
 -27   1   1        3.46       19.97     12.92 o 
 -25   1   1       30.99       29.63     12.42 o 
 -23   1   1      152.04      143.29     16.83 o 
 -21   1   1       34.34       29.68     10.31 o 
 -19   1   1        0.06       -0.61      5.02 o 
 -17   1   1      100.48      135.03      8.56 o 
 -15   1   1      200.00      213.83      6.85 o 
 -13   1   1     1215.89     1286.49     15.82 o 
 -11   1   1     5097.86     5078.57     44.53 o 
  -9   1   1     6056.33     5699.67     50.13 o 
  -7   1   1     6793.16     6487.93     60.81 o 
  -5   1   1    14527.24    13921.92    124.19 o 
  -3   1   1     7261.43     6500.76     83.23 o 
  -1   1   1      314.41      273.07      5.55 o 
   1   1   1      146.35      120.20      3.12 o 
   3   1   1    59036.61    55805.75    685.23 o 
   5   1   1    10502.64     9902.29     95.75 o 
   7   1   1     1740.19     1597.60     19.17 o 
   9   1   1     1043.69     1165.74     14.38 o 
  11   1   1        7.77       13.11      2.72 o 
  13   1   1     1055.43     1199.52     18.60 o 
  15   1   1        2.94        0.80      4.39 o 
  17   1   1       11.96        6.93      6.75 o 
  19   1   1      157.86      126.57     14.64 o 
  21   1   1       26.25       13.54     10.49 o 
  23   1   1        1.74       12.84     11.65 o 
  25   1   1        8.90        1.90     11.61 o 
 -28   2   1       32.96       68.55     20.92 o 
 -26   2   1       19.48       18.18     12.62 o 
 -24   2   1        8.84        7.57      9.85 o 
 -22   2   1        4.17        4.54      6.39 o 
 -20   2   1       30.93       22.99      6.87 o 
 -18   2   1      207.83      216.93     10.47 o 
 -16   2   1      484.57      435.11     12.86 o 
 -14   2   1        7.00       -1.14      2.90 o 
 -12   2   1        4.94        2.29      2.14 o 
 -10   2   1      935.56      928.79     13.03 o 
  -8   2   1     3637.38     3566.30     38.35 o 
  -6   2   1     5738.59     5453.43     49.75 o 
  -4   2   1     3756.25     3313.24     36.13 o 
  -2   2   1      196.06      182.69      4.92 o 
   0   2   1    17386.44    16805.86    162.62 o 
   2   2   1      374.47      317.51      5.06 o 
   4   2   1     4315.19     4134.58     51.57 o 
   6   2   1      912.37      979.28     14.34 o 
   8   2   1     1683.19     1687.67     19.84 o 
  10   2   1     6283.68     6421.80     64.03 o 
  12   2   1        2.94        6.24      3.13 o 
  14   2   1      492.99      510.59     15.66 o 
  16   2   1       74.36       61.53      8.24 o 
  18   2   1      341.56      347.45     17.19 o 
  20   2   1       29.91       26.42      8.16 o 
  22   2   1       29.79       20.38      9.74 o 
  24   2   1        1.65        7.26     12.25 o 
  26   2   1        0.16      -17.63     25.86 o 
 -27   3   1       11.26       32.79     18.84 o 
 -25   3   1        3.44        5.06     10.38 o 
 -23   3   1        0.79        4.99      7.61 o 
 -21   3   1      241.20      219.52     13.37 o 
 -19   3   1       92.83      115.14     12.00 o 
 -17   3   1      236.24      212.56     11.39 o 
 -15   3   1       90.67       85.07      7.08 o 
 -13   3   1     5208.86     4791.59     54.19 o 
 -11   3   1      591.75      554.95     10.57 o 
  -9   3   1     1265.50     1109.53     16.20 o 
  -7   3   1     5934.27     6217.64     60.30 o 
  -5   3   1     2438.51     2328.28     25.06 o 
  -3   3   1     5715.90     5525.65     54.81 o 
  -1   3   1     2685.09     2513.59     21.90 o 
   1   3   1       90.27       98.43      3.70 o 
   3   3   1     7206.81     6738.06     62.86 o 
   5   3   1      532.64      561.30      9.68 o 
   7   3   1     3660.08     3575.44     43.54 o 
   9   3   1     1899.22     1890.65     23.45 o 
  11   3   1      381.64      384.39     12.88 o 
  13   3   1      112.28      121.28      7.61 o 
  15   3   1        5.53        6.58      4.65 o 
  17   3   1       41.43       44.83      7.35 o 
  19   3   1      198.72      197.33     24.91 o 
  21   3   1        2.84        0.11      7.99 o 
  23   3   1      100.34      123.90     14.07 o 
  25   3   1        0.62      -12.78     12.78 o 
 -26   4   1       11.18       15.03     10.15 o 
 -24   4   1       62.33       68.43     11.96 o 
 -22   4   1        3.14        0.70      6.75 o 
 -20   4   1        7.56        6.70      6.10 o 
 -18   4   1     3702.34     3853.98     47.55 o 
 -16   4   1      760.10      791.68     16.61 o 
 -14   4   1      623.91      626.93     15.26 o 
 -12   4   1       76.63       71.55      5.44 o 
 -10   4   1        4.43       -0.48      2.33 o 
  -8   4   1     5788.74     6106.39     57.95 o 
  -6   4   1     1734.75     1897.35     21.32 o 
  -4   4   1    14047.65    14904.71    135.26 o 
  -2   4   1     1685.88     1831.43     21.76 o 
   0   4   1     4013.38     3958.32     37.34 o 
   2   4   1      476.16      516.13      7.87 o 
   4   4   1     1346.39     1455.97     15.82 o 
   6   4   1        2.92        2.38      2.04 o 
   8   4   1     2346.49     2306.86     30.51 o 
  10   4   1      200.40      222.72     10.41 o 
  12   4   1      755.23      725.72     15.43 o 
  14   4   1       29.51       22.77      5.34 o 
  16   4   1     1875.06     1872.83     30.44 o 
  18   4   1        0.00        2.21      5.92 o 
  20   4   1       20.80       13.01      7.88 o 
  22   4   1       12.68       10.00      9.31 o 
  24   4   1        5.22       15.14      9.84 o 
 -25   5   1       28.76       18.60     10.49 o 
 -23   5   1      201.22      214.26     14.46 o 
 -21   5   1        2.14        0.54      6.33 o 
 -19   5   1       16.70       33.33      6.95 o 
 -17   5   1      585.67      622.78     18.84 o 
 -15   5   1        0.31       -3.45      4.13 o 
 -13   5   1       12.48       13.61      3.92 o 
 -11   5   1        6.43        6.01      3.24 o 
  -9   5   1        8.03        5.94      2.79 o 
  -7   5   1      567.63      587.28     12.95 o 
  -5   5   1      221.84      239.80      7.42 o 
  -3   5   1      323.98      371.30      7.84 o 
  -1   5   1     2067.07     2297.77     27.08 o 
   1   5   1      428.86      423.26      8.32 o 
   3   5   1      823.38      903.58     11.15 o 
   5   5   1     5224.46     5313.20     44.81 o 
   7   5   1       29.47       58.49      3.90 o 
   9   5   1      127.78      151.32      7.50 o 
  11   5   1      451.06      403.14     12.59 o 
  13   5   1     4051.34     3979.87     49.51 o 
  15   5   1      108.78      117.97      8.81 o 
  17   5   1       34.74       17.48      6.19 o 
  19   5   1      163.85      145.86     11.63 o 
  21   5   1        0.11       -6.33      7.82 o 
  23   5   1       23.72       27.11     10.35 o 
 -24   6   1      214.09      242.53     23.44 o 
 -22   6   1      145.42      168.47     12.24 o 
 -20   6   1      175.19      168.88     11.01 o 
 -18   6   1        2.26       -2.34      5.06 o 
 -16   6   1      241.28      214.86     10.62 o 
 -14   6   1      108.42       93.92      7.03 o 
 -12   6   1      138.05      130.90      7.46 o 
 -10   6   1      112.41       91.77      6.70 o 
  -8   6   1       92.90       93.63      5.27 o 
  -6   6   1     2029.22     2013.14     25.07 o 
  -4   6   1      237.17      305.77      7.53 o 
  -2   6   1     1249.46     1363.36     18.15 o 
   0   6   1       13.51       19.68      2.77 o 
   2   6   1     2023.38     2133.39     26.34 o 
   4   6   1     1981.89     1959.44     21.23 o 
   6   6   1       84.88       94.19      5.32 o 
   8   6   1        6.42        4.72      3.34 o 
  10   6   1        4.10       -1.56      3.73 o 
  12   6   1      701.73      690.95     16.29 o 
  14   6   1      159.17      170.16      9.86 o 
  16   6   1      144.72      127.21     10.62 o 
  18   6   1       26.05       19.37      6.93 o 
  20   6   1        1.17       -1.27      6.98 o 
  22   6   1        0.65       -0.90      8.90 o 
  24   6   1        2.99        6.97     23.18 o 
 -23   7   1        3.91        5.30      8.41 o 
 -21   7   1       23.13       11.48      7.22 o 
 -19   7   1        1.27       -5.58      5.58 o 
 -17   7   1        0.15       -1.66      5.30 o 
 -15   7   1       19.32       19.44      5.41 o 
 -13   7   1      162.11      149.12     10.09 o 
 -11   7   1        0.85        2.62      3.68 o 
  -9   7   1       32.88       23.73      4.07 o 
  -7   7   1       87.68      100.71      7.83 o 
  -5   7   1       36.24       43.83      4.15 o 
  -3   7   1       21.69       16.90      4.35 o 
  -1   7   1      329.74      357.36      9.07 o 
   1   7   1      231.15      231.69      6.92 o 
   3   7   1       22.61        8.63      3.38 o 
   5   7   1      311.97      321.86      8.09 o 
   7   7   1      224.98      219.05      9.34 o 
   9   7   1      118.52       91.81      8.80 o 
  11   7   1       11.87       10.19      4.76 o 
  13   7   1        0.02        1.42      4.80 o 
  15   7   1        0.48       -5.30      5.30 o 
  17   7   1       83.36       77.95      8.96 o 
  19   7   1      108.49      114.78     12.41 o 
  21   7   1       21.73       10.55      9.06 o 
 -22   8   1       12.99        7.14      8.79 o 
 -20   8   1      161.09      188.86     13.04 o 
 -18   8   1       27.94       34.83      7.29 o 
 -16   8   1        2.01        6.94      5.45 o 
 -14   8   1        4.11       -0.73      4.73 o 
 -12   8   1      123.21      108.36      7.67 o 
 -10   8   1       66.19       64.83      5.87 o 
  -8   8   1       63.91       44.72      4.80 o 
  -6   8   1        0.55       -0.56      3.32 o 
  -4   8   1      221.30      208.59     11.33 o 
  -2   8   1     1998.72     1961.70     23.89 o 
   0   8   1     3019.69     2895.22     42.28 o 
   2   8   1     1099.53     1083.43     20.14 o 
   4   8   1       34.39       19.13      4.24 o 
   6   8   1        1.48        3.59      3.57 o 
   8   8   1      485.48      397.72     13.01 o 
  10   8   1      308.28      228.28     15.58 o 
  12   8   1      201.76      186.58     12.64 o 
  14   8   1       81.91       82.14      9.10 o 
  16   8   1       36.32       44.39      7.57 o 
  18   8   1        0.07        3.09      6.79 o 
  20   8   1      115.59      182.88     13.82 o 
 -21   9   1       10.20       16.87      9.62 o 
 -19   9   1        0.76       11.08      7.83 o 
 -17   9   1       45.90       47.06      8.27 o 
 -15   9   1       86.53       97.71      9.18 o 
 -13   9   1      192.12      149.46      9.91 o 
 -11   9   1       63.02       69.07      7.33 o 
  -9   9   1       35.97       18.64      4.97 o 
  -7   9   1      422.94      400.18     16.63 o 
  -5   9   1      512.30      511.10     14.54 o 
  -3   9   1     1458.65     1526.80     24.74 o 
  -1   9   1      221.45      248.42      8.75 o 
   1   9   1       51.08       41.21      5.63 o 
   3   9   1      220.55      202.61      9.33 o 
   5   9   1      282.48      272.14      9.70 o 
   7   9   1      157.34      116.12      7.18 o 
   9   9   1        2.47        0.91      4.71 o 
  11   9   1        7.68       12.46      5.43 o 
  13   9   1      121.38       88.95      8.51 o 
  15   9   1        1.21        3.72      6.56 o 
  17   9   1      114.81      155.80     12.34 o 
  19   9   1       14.21       24.51      9.70 o 
 -18  10   1        0.06        0.25      8.11 o 
 -16  10   1        0.03        0.47      6.93 o 
 -14  10   1       54.52       44.40      7.75 o 
 -12  10   1        7.83        2.76      5.58 o 
 -10  10   1        0.51       -2.18      4.84 o 
  -8  10   1       51.44       60.09      7.03 o 
  -6  10   1       61.74       55.00      7.97 o 
  -4  10   1      701.58      752.32     19.11 o 
  -2  10   1      395.73      386.99     17.58 o 
   0  10   1       98.18       99.65      9.38 o 
   2  10   1       57.19       59.76      7.52 o 
   4  10   1       81.68       86.63     10.73 o 
   6  10   1       53.50       33.47      7.88 o 
   8  10   1       27.58       22.14      5.88 o 
  10  10   1       50.85       56.92      8.02 o 
  12  10   1        0.09       -6.28      6.28 o 
  14  10   1        0.84        5.22      7.60 o 
  16  10   1        5.97       -1.94      9.28 o 
 -15  11   1        6.08       -2.93      8.01 o 
 -13  11   1        1.03        4.38      6.91 o 
 -11  11   1       14.25       14.77      6.29 o 
  -9  11   1        5.75        5.16      5.10 o 
  -7  11   1       24.79       13.05      7.23 o 
  -5  11   1       90.59      127.23     12.49 o 
  -3  11   1        2.35        1.79      6.59 o 
  -1  11   1       42.68       18.19     11.11 o 
   1  11   1        2.83        3.88      6.24 o 
   3  11   1        4.02       -6.46      7.93 o 
   5  11   1        5.38       17.76      8.02 o 
   7  11   1       16.72       17.80      8.66 o 
   9  11   1       37.81       32.29      7.50 o 
  11  11   1        6.44       14.70      7.83 o 
  13  11   1       57.17       90.28     11.31 o 
 -12  12   1        0.42        2.40      8.08 o 
 -10  12   1       23.33       22.08     10.93 o 
  -8  12   1        1.60       -3.91      9.92 o 
  -6  12   1       12.07       23.96     10.87 o 
  -4  12   1       37.40       50.52     12.45 o 
  -2  12   1       17.51        5.60     17.30 o 
   0  12   1        8.10      -11.23     15.75 o 
   2  12   1       13.73        4.14     10.44 o 
   4  12   1       69.75      108.67     14.81 o 
   6  12   1        0.96       -9.49      9.49 o 
   8  12   1       80.55       87.57     12.57 o 
  10  12   1        9.74       10.90      7.85 o 
  -7  13   1        0.00        4.05     29.34 o 
  -5  13   1        6.96       -8.03      9.72 o 
  -3  13   1       17.84        7.46     27.56 o 
  -1  13   1       35.52       54.30     32.91 o 
   1  13   1      141.68      187.55     45.39 o 
   3  13   1       16.22       -0.46     29.02 o 
   5  13   1        1.70       16.21     33.23 o 
 -28   0   2        0.00       13.22     23.34 o 
 -26   0   2      445.88      520.51     43.94 o 
 -24   0   2       16.74        7.58     13.58 o 
 -22   0   2      103.66       80.47     26.99 o 
 -20   0   2     1765.26     1779.90    129.20 o 
 -18   0   2        0.76       -4.14      4.74 o 
 -16   0   2     1551.34     1779.87     30.75 o 
 -14   0   2     3203.62     3541.64     43.18 o 
 -12   0   2      473.62      573.99     15.56 o 
 -10   0   2    14599.61    14053.77    164.93 o 
  -8   0   2     7635.64     7419.64     82.00 o 
  -6   0   2     5631.55     5064.39     79.28 o 
  -4   0   2    24626.12    21985.22    351.41 o 
  -2   0   2     2824.14     2429.77     55.13 o 
   0   0   2     3398.87     3138.93    218.29 o 
   2   0   2     5723.49     5549.61     82.04 o 
   4   0   2      170.13      176.77      6.09 o 
   6   0   2     4701.48     4669.49     59.54 o 
   8   0   2     1757.72     2029.38     30.83 o 
  10   0   2     1153.47     1196.09     28.72 o 
  12   0   2     2505.67     2991.90     56.72 o 
  14   0   2       27.10       26.02      7.93 o 
  16   0   2      562.17      445.18     31.19 o 
  18   0   2      241.30      183.24     29.02 o 
  20   0   2      284.49      180.00     25.43 o 
  22   0   2      154.71      119.59     24.86 o 
  24   0   2        4.89       -1.53     17.05 o 
 -29   1   2        1.35        7.40     16.76 o 
 -27   1   2        9.11       27.97     13.48 o 
 -25   1   2      150.52      149.10     17.20 o 
 -23   1   2        1.01        5.87      8.72 o 
 -21   1   2       79.06       76.74     13.64 o 
 -19   1   2      402.63      454.92     25.14 o 
 -17   1   2      936.32      905.74     16.17 o 
 -15   1   2      913.85      923.19     12.76 o 
 -13   1   2      841.99      884.25     11.29 o 
 -11   1   2     3086.72     3198.39     28.54 o 
  -9   1   2        4.86        8.75      2.04 o 
  -7   1   2     4582.00     4405.77     40.47 o 
  -5   1   2    41086.59    38554.37    356.55 o 
  -3   1   2       85.81       54.45      3.37 o 
  -1   1   2      260.16      206.54      4.85 o 
   1   1   2    37252.34    35523.78    349.68 o 
   3   1   2     4193.58     3993.99     41.00 o 
   5   1   2     2224.06     2133.85     25.15 o 
   7   1   2      191.25      255.99      7.08 o 
   9   1   2     1053.97     1212.97     15.28 o 
  11   1   2      622.26      652.77     12.67 o 
  13   1   2      623.01      656.55     14.36 o 
  15   1   2      157.05      128.51      9.20 o 
  17   1   2       90.69       58.81     16.01 o 
  19   1   2        8.25        9.56      8.10 o 
  21   1   2        0.14       -4.72      9.63 o 
  23   1   2        0.34        1.47     11.89 o 
  25   1   2        0.37      -10.83     15.73 o 
 -28   2   2        0.61       -1.48     13.29 o 
 -26   2   2        1.57       -8.53     11.32 o 
 -24   2   2       11.11        9.00     10.39 o 
 -22   2   2       10.59        5.74      6.84 o 
 -20   2   2       88.52       89.73     10.08 o 
 -18   2   2      414.61      405.31     13.04 o 
 -16   2   2     1739.74     1771.09     25.01 o 
 -14   2   2     3385.19     3357.26     32.76 o 
 -12   2   2       54.61       49.38      3.80 o 
 -10   2   2     3061.56     3008.45     30.88 o 
  -8   2   2    16037.09    15147.71    136.97 o 
  -6   2   2     2109.35     2100.31     32.61 o 
  -4   2   2      282.89      257.78      7.02 o 
  -2   2   2      558.05      560.35      7.76 o 
   0   2   2     7202.61     6604.53     55.33 o 
   2   2   2      237.58      218.46      5.07 o 
   4   2   2     9367.53     8634.49     80.31 o 
   6   2   2       25.62       23.16      2.91 o 
   8   2   2      713.93      797.02     13.07 o 
  10   2   2      129.24      149.44      6.73 o 
  12   2   2      257.81      223.65     12.07 o 
  14   2   2      180.88      143.31      8.89 o 
  16   2   2       29.36       24.89      7.28 o 
  18   2   2       32.54       31.39      8.06 o 
  20   2   2       55.75       30.44     10.11 o 
  22   2   2        4.37        7.10     11.61 o 
  24   2   2        5.81        8.87     13.25 o 
 -27   3   2        7.79       32.75     14.04 o 
 -25   3   2        0.01        3.14      8.14 o 
 -23   3   2      110.84      131.39     10.82 o 
 -21   3   2     1088.62     1143.12     23.33 o 
 -19   3   2       34.11       29.92      5.53 o 
 -17   3   2        0.71        2.59      3.81 o 
 -15   3   2     2510.42     2494.08     31.67 o 
 -13   3   2     1352.66     1349.61     21.78 o 
 -11   3   2       39.96       48.64      3.92 o 
  -9   3   2      409.22      411.21      8.88 o 
  -7   3   2      108.94      153.95      5.85 o 
  -5   3   2      488.14      461.32      9.02 o 
  -3   3   2      338.83      297.46      6.39 o 
  -1   3   2       52.31       48.03      2.19 o 
   1   3   2        1.52       -0.59      1.37 o 
   3   3   2     1835.64     1743.48     17.90 o 
   5   3   2        0.75       -1.31      2.08 o 
   7   3   2      967.90     1003.26     14.91 o 
   9   3   2      186.62      185.34      7.09 o 
  11   3   2      788.23      732.62     17.37 o 
  13   3   2      223.16      204.56     10.32 o 
  15   3   2        8.85        2.92      5.06 o 
  17   3   2      217.36      221.80     14.52 o 
  19   3   2        1.96        3.90      7.75 o 
  21   3   2      131.19      174.85     15.22 o 
  23   3   2      104.86      103.49     15.39 o 
  25   3   2        2.16       -0.81     21.09 o 
 -28   4   2        0.26       -3.12     16.61 o 
 -26   4   2        1.19        6.26      9.23 o 
 -24   4   2        5.02        3.11      7.77 o 
 -22   4   2       13.60       10.45      6.51 o 
 -20   4   2        7.00        6.66      5.50 o 
 -18   4   2      694.46      661.76     16.27 o 
 -16   4   2      448.02      420.44     12.55 o 
 -14   4   2       11.15        7.91      3.51 o 
 -12   4   2        7.77        8.62      3.06 o 
 -10   4   2     4759.18     4823.83     47.96 o 
  -8   4   2       29.11       24.86      3.33 o 
  -6   4   2     3307.63     3506.31     36.61 o 
  -4   4   2    11513.58    12405.34    116.12 o 
  -2   4   2       52.36       71.05      3.24 o 
   0   4   2     2266.73     2388.42     22.09 o 
   2   4   2     7400.96     7891.52     64.88 o 
   4   4   2       96.16      126.97      4.53 o 
   6   4   2     3042.99     3027.93     34.40 o 
   8   4   2      296.37      261.36      8.55 o 
  10   4   2       22.71       15.10      3.97 o 
  12   4   2      509.35      557.03     14.73 o 
  14   4   2       13.85        4.43      5.32 o 
  16   4   2      188.39      193.37     11.99 o 
  18   4   2       27.50       10.84      7.89 o 
  20   4   2       32.25       31.52      9.86 o 
  22   4   2       31.81       55.43     11.91 o 
  24   4   2       29.58       24.02     13.11 o 
 -27   5   2       33.13       31.22     12.40 o 
 -25   5   2        2.67        7.54      8.99 o 
 -23   5   2       12.63       12.78      7.42 o 
 -21   5   2       34.33       26.40      6.90 o 
 -19   5   2       93.49      117.76     10.94 o 
 -17   5   2       12.78        7.62      4.80 o 
 -15   5   2        3.69        9.34      4.18 o 
 -13   5   2       10.37        7.35      3.57 o 
 -11   5   2      446.39      429.29     11.52 o 
  -9   5   2      587.05      636.88     19.75 o 
  -7   5   2      313.06      345.13      8.33 o 
  -5   5   2     1131.30     1108.96     14.95 o 
  -3   5   2        6.66        1.16      1.58 o 
  -1   5   2     7401.96     7320.40     60.77 o 
   1   5   2     5688.82     5744.91     47.17 o 
   3   5   2     1196.85     1207.88     14.57 o 
   5   5   2       48.81       37.33      3.25 o 
   7   5   2     1059.08     1042.94     17.95 o 
   9   5   2      887.69      836.35     16.63 o 
  11   5   2        9.84        2.60      4.23 o 
  13   5   2     1140.38     1161.09     27.69 o 
  15   5   2      421.90      460.34     17.46 o 
  17   5   2     1103.82     1135.00     24.17 o 
  19   5   2      237.59      250.92     17.02 o 
  21   5   2       15.88       22.95     10.34 o 
  23   5   2       15.12       20.76     11.02 o 
 -26   6   2        0.00       -7.71     11.40 o 
 -24   6   2       81.88       77.81     10.61 o 
 -22   6   2       89.22       90.82      9.29 o 
 -20   6   2        7.78       13.59      6.33 o 
 -18   6   2       48.00       42.45      8.13 o 
 -16   6   2       30.50       38.32      5.85 o 
 -14   6   2       72.40       91.39      8.56 o 
 -12   6   2      226.72      245.37     12.16 o 
 -10   6   2       11.38        6.95      3.26 o 
  -8   6   2        0.63        1.68      2.86 o 
  -6   6   2      183.52      181.02      6.87 o 
  -4   6   2      310.35      381.14      7.25 o 
  -2   6   2        1.87        5.26      1.85 o 
   0   6   2      132.59      133.18      4.23 o 
   2   6   2      335.79      309.88      9.90 o 
   4   6   2      382.88      420.72      9.44 o 
   6   6   2      743.76      712.97     14.14 o 
   8   6   2      456.76      426.04     12.03 o 
  10   6   2      184.64      157.25     11.16 o 
  12   6   2      861.86      894.63     19.08 o 
  14   6   2      142.56      151.96     12.76 o 
  16   6   2       63.27       51.78      7.69 o 
  18   6   2       88.63       87.27      9.70 o 
  20   6   2        2.03       -3.29      9.00 o 
  22   6   2       19.00       25.16     11.06 o 
 -25   7   2       11.80       10.72     11.90 o 
 -23   7   2        5.76       12.41      8.18 o 
 -21   7   2       71.44       74.39      8.67 o 
 -19   7   2       31.56       38.72      6.95 o 
 -17   7   2      106.35      102.94      8.42 o 
 -15   7   2      185.20      153.13      8.92 o 
 -13   7   2       39.38       59.91      6.07 o 
 -11   7   2       97.24      100.16      6.87 o 
  -9   7   2       70.41       54.19      6.04 o 
  -7   7   2       23.63       20.54      5.12 o 
  -5   7   2      883.44      879.96     20.89 o 
  -3   7   2       26.17       22.69      2.84 o 
  -1   7   2      543.80      613.93      9.21 o 
   1   7   2      647.50      676.30     12.12 o 
   3   7   2      206.12      234.20      7.11 o 
   5   7   2      614.53      605.36     20.52 o 
   7   7   2      376.99      400.51     13.29 o 
   9   7   2      444.54      412.74     15.52 o 
  11   7   2        2.60       -2.19      4.40 o 
  13   7   2       11.30        7.99      5.60 o 
  15   7   2       93.34       73.55      9.32 o 
  17   7   2        0.68       -5.89      6.59 o 
  19   7   2       33.35       25.59      8.47 o 
  21   7   2        9.84       27.41     11.51 o 
 -24   8   2        2.97       12.26     12.24 o 
 -22   8   2        7.17       20.54      8.52 o 
 -20   8   2        2.11       10.72      7.23 o 
 -18   8   2       15.72        9.02      6.37 o 
 -16   8   2        1.26       -0.33      5.44 o 
 -14   8   2        1.10        3.21      5.10 o 
 -12   8   2      225.89      220.16      9.80 o 
 -10   8   2      189.03      153.89      8.65 o 
  -8   8   2        1.53       -3.97      3.97 o 
  -6   8   2      502.92      491.72     12.51 o 
  -4   8   2      416.44      452.85     15.41 o 
  -2   8   2      293.20      287.26      7.39 o 
   0   8   2      116.12      111.23      4.62 o 
   2   8   2        0.18        0.88      2.75 o 
   4   8   2        4.72       -0.64      3.55 o 
   6   8   2      813.62      825.34     16.15 o 
   8   8   2     1568.31     1522.40     30.81 o 
  10   8   2       10.70        8.12      5.18 o 
  12   8   2      336.05      320.16     13.43 o 
  14   8   2       32.66       23.35      7.33 o 
  16   8   2        7.48       -0.66      7.05 o 
  18   8   2        3.81        8.19      8.23 o 
  20   8   2       60.38       84.76     12.21 o 
 -21   9   2        7.60       12.08      8.64 o 
 -19   9   2        3.39        4.33      7.20 o 
 -17   9   2      181.35      159.98     11.21 o 
 -15   9   2        0.07        0.43      5.77 o 
 -13   9   2        3.24       -1.73      4.96 o 
 -11   9   2      160.44      150.80      8.71 o 
  -9   9   2       83.40       75.01     11.26 o 
  -7   9   2     1108.23     1143.14     30.87 o 
  -5   9   2      143.66      141.36      9.31 o 
  -3   9   2      662.15      712.06     18.54 o 
  -1   9   2     1694.04     1786.55     36.06 o 
   1   9   2      204.87      191.84     10.10 o 
   3   9   2     1103.65     1105.40     20.50 o 
   5   9   2       54.46       53.40      6.18 o 
   7   9   2       31.75       18.35      5.75 o 
   9   9   2       77.77       79.89      8.10 o 
  11   9   2       41.67       30.97      7.15 o 
  13   9   2        2.20       -3.69      6.32 o 
  15   9   2       14.17        5.65      7.12 o 
  17   9   2       48.05       50.08     10.03 o 
 -20  10   2        0.47       -9.88      9.88 o 
 -18  10   2       18.30       18.38      8.68 o 
 -16  10   2        5.65        3.41      7.09 o 
 -14  10   2       24.87       17.72      6.71 o 
 -12  10   2       64.15       60.88      9.41 o 
 -10  10   2        6.84        7.61      5.49 o 
  -8  10   2       68.68       71.52      8.12 o 
  -6  10   2       85.31       79.11     10.73 o 
  -4  10   2       16.19       14.74      7.87 o 
  -2  10   2        6.01        9.99      5.99 o 
   0  10   2       15.45        5.59      6.08 o 
   2  10   2       25.16       18.89      6.22 o 
   4  10   2        8.54        9.26      4.79 o 
   6  10   2        3.54        2.18      5.22 o 
   8  10   2       46.71       63.16      7.68 o 
  10  10   2       36.38       34.56      8.01 o 
  12  10   2      150.67      145.23     11.92 o 
  14  10   2        0.28       -4.24      7.58 o 
  16  10   2       29.51        7.75      9.81 o 
 -17  11   2       38.02       40.86     10.19 o 
 -15  11   2        0.10        4.86      7.46 o 
 -13  11   2       55.75       65.61      8.55 o 
 -11  11   2       83.54       69.17      7.96 o 
  -9  11   2       79.55      102.04      8.04 o 
  -7  11   2       55.66       33.19      8.96 o 
  -5  11   2        8.72        6.82      7.38 o 
  -3  11   2        8.72        9.70      6.86 o 
  -1  11   2      150.57      149.58     18.55 o 
   1  11   2        4.20        1.74      8.18 o 
   3  11   2        0.01        6.03      7.31 o 
   5  11   2        0.17        3.44      7.16 o 
   7  11   2      103.99       81.20      8.36 o 
   9  11   2       19.95       16.63      7.28 o 
  11  11   2       84.40      106.44     11.13 o 
  13  11   2       11.98        7.47      9.62 o 
 -12  12   2       35.00       51.28      9.55 o 
 -10  12   2       40.78       37.54     10.06 o 
  -8  12   2      166.87      195.30     15.31 o 
  -6  12   2       39.38       47.05     11.49 o 
  -4  12   2        6.75       11.65      8.25 o 
  -2  12   2        0.02        5.95     15.25 o 
   0  12   2       11.87        6.38      9.30 o 
   2  12   2       15.18       17.88     11.18 o 
   4  12   2      318.56      492.85     66.34 o 
   6  12   2        0.76       -0.60      9.40 o 
   8  12   2        0.58       -2.84      7.10 o 
  10  12   2       15.66       12.80     20.72 o 
  -7  13   2        7.68       -5.08     11.41 o 
  -5  13   2        3.05        3.18      9.93 o 
  -3  13   2        0.13       18.23     22.29 o 
  -1  13   2       10.79       19.45     31.61 o 
   1  13   2        0.00       -7.83     10.77 o 
   3  13   2        3.38       -3.73     15.08 o 
 -29   1   3        0.08        7.82     13.70 o 
 -27   1   3       13.48       11.12     14.16 o 
 -25   1   3       50.07       49.70     12.58 o 
 -23   1   3      229.02      248.49     23.39 o 
 -21   1   3        2.18        0.56      5.39 o 
 -19   1   3        2.44       -1.97      4.11 o 
 -17   1   3      685.08      789.16     12.16 o 
 -15   1   3       61.86       76.96      4.40 o 
 -13   1   3        1.63        0.86      2.14 o 
 -11   1   3     1644.37     1727.21     18.03 o 
  -9   1   3        4.41        1.94      1.57 o 
  -7   1   3    18820.60    18412.20    156.26 o 
  -5   1   3    53815.10    50643.91    468.25 o 
  -3   1   3     2325.70     2212.71     25.27 o 
  -1   1   3      223.94      253.03      5.07 o 
   1   1   3     1889.81     1794.11     19.29 o 
   3   1   3      324.73      318.99      6.65 o 
   5   1   3      320.88      363.35      7.79 o 
   7   1   3      629.30      701.88     12.24 o 
   9   1   3      363.92      423.44     10.19 o 
  11   1   3      129.01      131.49      6.81 o 
  13   1   3      408.47      430.26     14.92 o 
  15   1   3        0.95       -2.35      5.63 o 
  17   1   3       59.30       39.16      9.14 o 
  19   1   3       96.91       73.96     11.97 o 
  21   1   3        2.96       13.51     11.69 o 
  23   1   3       70.32       53.93     15.73 o 
 -30   2   3        4.18       10.64     22.49 o 
 -28   2   3        0.45       -6.17     12.17 o 
 -26   2   3        8.30       17.87     11.75 o 
 -24   2   3       16.01       -2.32      8.13 o 
 -22   2   3       46.57       22.99      6.21 o 
 -20   2   3      151.76      160.71      9.39 o 
 -18   2   3      146.26      159.40      8.19 o 
 -16   2   3      644.46      677.58     13.27 o 
 -14   2   3     1512.90     1596.51     18.24 o 
 -12   2   3     1416.94     1417.95     16.88 o 
 -10   2   3       18.41       24.59      2.71 o 
  -8   2   3     7432.00     7272.41     68.88 o 
  -6   2   3       34.03       49.52      2.88 o 
  -4   2   3    11055.25    10473.69     94.74 o 
  -2   2   3     1342.46     1320.70     14.80 o 
   0   2   3      626.36      580.55      7.96 o 
   2   2   3      939.41      856.90     14.30 o 
   4   2   3      498.73      565.50      9.30 o 
   6   2   3      142.45      173.81     10.09 o 
   8   2   3      750.62      762.39     13.30 o 
  10   2   3      158.37      197.46      8.37 o 
  12   2   3        1.41        4.53      4.18 o 
  14   2   3       52.37       43.94      7.54 o 
  16   2   3        2.54        1.60      6.33 o 
  18   2   3      157.78      150.93     13.52 o 
  20   2   3        3.99        8.61     10.04 o 
  22   2   3        0.14       11.90     12.07 o 
  24   2   3        1.45       13.09     22.19 o 
 -29   3   3        1.83      -13.55     16.12 o 
 -27   3   3        6.68        9.23     12.11 o 
 -25   3   3       10.90       11.36      7.72 o 
 -23   3   3       80.83       83.50      8.72 o 
 -21   3   3      513.18      479.46     19.65 o 
 -19   3   3       97.02       95.83      7.25 o 
 -17   3   3        2.17        7.26      3.94 o 
 -15   3   3       74.52       57.06      5.44 o 
 -13   3   3      443.25      481.54     10.53 o 
 -11   3   3     1508.16     1480.85     20.54 o 
  -9   3   3     4787.93     4872.64     51.84 o 
  -7   3   3       56.33       78.19      6.75 o 
  -5   3   3      571.82      507.78      6.99 o 
  -3   3   3      329.23      331.58      5.51 o 
  -1   3   3     1826.97     1900.00     18.80 o 
   1   3   3     3199.18     3191.48     29.64 o 
   3   3   3      366.54      360.83      6.90 o 
   5   3   3      204.75      234.82      6.97 o 
   7   3   3     1090.39     1073.29     18.18 o 
   9   3   3     2243.92     2079.41     32.94 o 
  11   3   3     1912.32     1766.45     30.53 o 
  13   3   3      131.01      129.66     10.61 o 
  15   3   3        5.76        1.79      6.29 o 
  17   3   3       10.32        6.79      7.65 o 
  19   3   3      112.48      163.60     14.18 o 
  21   3   3       41.17       71.32     13.53 o 
  23   3   3       16.76        1.24     13.85 o 
 -28   4   3       85.71       76.49     18.16 o 
 -26   4   3        7.15       11.08      8.29 o 
 -24   4   3       39.12       39.88      8.18 o 
 -22   4   3       37.11       31.11      7.00 o 
 -20   4   3      663.82      700.17     17.39 o 
 -18   4   3     1500.50     1497.98     24.39 o 
 -16   4   3       97.36      102.23      7.24 o 
 -14   4   3      247.41      260.96      8.82 o 
 -12   4   3        2.44       -2.55      2.55 o 
 -10   4   3      272.24      307.73      8.90 o 
  -8   4   3      620.37      578.24     11.64 o 
  -6   4   3      414.28      401.29      6.40 o 
  -4   4   3     1477.68     1535.37     15.61 o 
  -2   4   3       46.91       38.24      2.51 o 
   0   4   3     1586.76     1756.06     17.76 o 
   2   4   3     6889.55     7496.59     67.77 o 
   4   4   3     2058.30     2147.03     22.65 o 
   6   4   3        1.88        1.18      2.74 o 
   8   4   3       11.35        9.69      3.28 o 
  10   4   3      287.87      323.99     11.43 o 
  12   4   3     2825.91     2785.71     38.36 o 
  14   4   3      616.74      571.80     17.83 o 
  16   4   3      857.43      928.83     31.56 o 
  18   4   3        1.81        2.60      7.94 o 
  20   4   3      144.45      157.76     15.21 o 
  22   4   3      102.98       91.73     14.16 o 
 -27   5   3       15.34       17.04      9.50 o 
 -25   5   3       41.57       40.05      8.70 o 
 -23   5   3      202.71      205.84     12.92 o 
 -21   5   3       17.85        3.47      5.75 o 
 -19   5   3      120.54      127.79     10.61 o 
 -17   5   3      619.50      628.76     15.34 o 
 -15   5   3      914.58      944.84     18.67 o 
 -13   5   3      871.64      828.03     15.18 o 
 -11   5   3      147.78      126.52      7.15 o 
  -9   5   3      653.27      690.93     13.97 o 
  -7   5   3     4496.49     5091.17     57.27 o 
  -5   5   3       37.56       45.52      3.42 o 
  -3   5   3      544.03      524.98      7.65 o 
  -1   5   3      218.58      231.64      5.65 o 
   1   5   3       65.62       73.32      3.87 o 
   3   5   3      807.11      833.09     11.84 o 
   5   5   3       25.66       17.95      3.50 o 
   7   5   3       28.98       17.36      3.92 o 
   9   5   3      583.06      517.60     15.96 o 
  11   5   3        1.04       -4.50      4.50 o 
  13   5   3      112.56      141.23      9.66 o 
  15   5   3     1104.49     1201.31     24.42 o 
  17   5   3       14.31       13.77      8.40 o 
  19   5   3        6.11        3.04      9.09 o 
  21   5   3       45.06       27.11     11.44 o 
 -26   6   3        2.07        8.04      9.93 o 
 -24   6   3       47.30       19.74      8.49 o 
 -22   6   3       54.66       41.57      7.53 o 
 -20   6   3       63.14       61.21      7.89 o 
 -18   6   3        7.68        7.81      5.12 o 
 -16   6   3        8.15       -0.37      4.19 o 
 -14   6   3       67.74       59.66      6.10 o 
 -12   6   3       18.84       17.37      3.86 o 
 -10   6   3      229.21      230.15     10.68 o 
  -8   6   3      172.57      177.58      6.48 o 
  -6   6   3       13.02        9.81      2.55 o 
  -4   6   3        4.68        2.62      2.16 o 
  -2   6   3       24.98       34.64      2.77 o 
   0   6   3     1170.14     1097.65     18.25 o 
   2   6   3     3283.13     3465.28     33.07 o 
   4   6   3        1.28        2.40      3.03 o 
   6   6   3        3.54       -3.24      3.24 o 
   8   6   3        0.36        3.86      4.08 o 
  10   6   3      847.97      840.39     18.33 o 
  12   6   3      911.89      879.82     20.95 o 
  14   6   3       13.90       15.98      6.42 o 
  16   6   3        0.06       -6.16      6.16 o 
  18   6   3        5.28       14.18      9.36 o 
  20   6   3       20.53       15.77     11.23 o 
 -25   7   3      109.51       77.98     13.98 o 
 -23   7   3       32.41       32.24      8.54 o 
 -21   7   3        0.67       -0.29      6.65 o 
 -19   7   3       90.98       72.37      8.44 o 
 -17   7   3      124.89      134.64      9.44 o 
 -15   7   3        2.56        5.26      4.81 o 
 -13   7   3        0.01        1.81      4.16 o 
 -11   7   3        9.95       11.64      4.17 o 
  -9   7   3      184.29      150.57      7.77 o 
  -7   7   3      167.35      170.89      6.82 o 
  -5   7   3      218.79      213.42      8.52 o 
  -3   7   3      137.24      159.69      5.03 o 
  -1   7   3      194.98      207.88      5.97 o 
   1   7   3       61.97       63.44      5.00 o 
   3   7   3      278.33      286.14      9.05 o 
   5   7   3      182.53      173.91      8.26 o 
   7   7   3      270.34      209.09      9.22 o 
   9   7   3      235.21      274.02     11.43 o 
  11   7   3       44.36       36.90      6.41 o 
  13   7   3       11.97       12.62      6.21 o 
  15   7   3       71.32       78.91      9.65 o 
  17   7   3        2.66       -2.63      7.61 o 
  19   7   3        8.48        5.50     11.38 o 
 -24   8   3        7.91       17.03     10.44 o 
 -22   8   3       62.89       82.83     10.36 o 
 -20   8   3       35.06       40.55      8.09 o 
 -18   8   3      194.23      158.23     10.87 o 
 -16   8   3        5.73       15.89      5.74 o 
 -14   8   3      255.72      204.21     10.69 o 
 -12   8   3      937.29      774.92     18.58 o 
 -10   8   3        0.61       -1.42      4.31 o 
  -8   8   3        0.20        1.55      4.19 o 
  -6   8   3       56.51       76.84      8.42 o 
  -4   8   3     3943.89     4063.38     90.12 o 
  -2   8   3     1329.76     1327.79     23.85 o 
   0   8   3     1025.79      956.24     17.56 o 
   2   8   3       19.66       20.96      4.89 o 
   4   8   3      497.16      493.56     15.20 o 
   6   8   3      463.87      424.31     13.81 o 
   8   8   3        0.29       -1.68      4.90 o 
  10   8   3       30.93       32.31      6.56 o 
  12   8   3        1.26       -0.90      5.82 o 
  14   8   3        4.72        1.81      7.03 o 
  16   8   3       27.38       35.96      9.17 o 
  18   8   3        6.11        9.04      9.84 o 
 -23   9   3        0.17      -18.35     18.35 o 
 -21   9   3        2.00        7.52      8.09 o 
 -19   9   3        7.88       12.80      7.31 o 
 -17   9   3      210.70      177.08     12.07 o 
 -15   9   3        0.10       -2.08      5.53 o 
 -13   9   3       57.71       46.26      6.77 o 
 -11   9   3       29.51       14.67      7.32 o 
  -9   9   3       16.13        9.11      5.59 o 
  -7   9   3      112.55       87.70      7.84 o 
  -5   9   3      701.92      679.44     22.07 o 
  -3   9   3      291.29      306.03     13.31 o 
  -1   9   3     3617.78     3731.64     50.60 o 
   1   9   3      215.30      200.76     12.63 o 
   3   9   3      308.68      280.96     13.15 o 
   5   9   3        7.23        4.67      5.33 o 
   7   9   3        2.26        3.07      5.50 o 
   9   9   3      203.50      171.80     11.68 o 
  11   9   3       30.84       47.89      8.75 o 
  13   9   3       19.26       19.44      8.21 o 
  15   9   3      102.23      118.92     12.72 o 
  17   9   3       12.81       27.12     11.80 o 
 -20  10   3        4.24        2.18      8.42 o 
 -18  10   3        0.42       -0.78      7.26 o 
 -16  10   3        0.16       -4.16      6.55 o 
 -14  10   3      129.87      117.73      9.82 o 
 -12  10   3      206.06      189.81     11.98 o 
 -10  10   3        0.00       -3.60      7.60 o 
  -8  10   3      134.12      145.27     11.92 o 
  -6  10   3      511.73      517.73     32.75 o 
  -4  10   3      218.95      231.64     18.43 o 
  -2  10   3       26.06       25.56      7.31 o 
   0  10   3      106.92      104.98     10.63 o 
   2  10   3        3.18        5.51      4.76 o 
   4  10   3       10.36       14.48      5.84 o 
   6  10   3       61.27       60.60      8.23 o 
   8  10   3       65.58       59.27      8.27 o 
  10  10   3       77.91       86.07     10.54 o 
  12  10   3       83.81      105.50     11.45 o 
  14  10   3        0.96       -2.49      8.65 o 
 -17  11   3        0.03        3.04      8.30 o 
 -15  11   3        7.78        8.30      7.63 o 
 -13  11   3      109.46       90.70     11.04 o 
 -11  11   3      103.41      117.42      9.49 o 
  -9  11   3      103.19      119.74      9.42 o 
  -7  11   3      525.56      579.63     31.63 o 
  -5  11   3       32.27       16.88      7.43 o 
  -3  11   3        2.16       -1.21      7.03 o 
  -1  11   3      140.71      167.73     22.11 o 
   1  11   3       38.25       38.44     10.28 o 
   3  11   3        5.95       12.95      8.21 o 
   5  11   3       35.17       41.76      7.21 o 
   7  11   3       21.02       27.63      7.22 o 
   9  11   3        2.61        1.63      7.44 o 
  11  11   3        0.36       -7.88      8.04 o 
 -14  12   3        0.13        7.95      8.62 o 
 -12  12   3       91.86       95.95      9.74 o 
 -10  12   3      171.47      189.80     10.84 o 
  -8  12   3       18.44       45.00     12.10 o 
  -6  12   3      121.78      134.40     13.10 o 
  -4  12   3        0.01        1.02      5.86 o 
  -2  12   3       51.92       45.36     13.41 o 
   0  12   3        0.80       -8.92      8.92 o 
   2  12   3        2.89        2.73     10.16 o 
   4  12   3      140.99      154.30     17.55 o 
   6  12   3        6.95        8.66      7.30 o 
   8  12   3        0.67        9.86      8.71 o 
  -7  13   3        0.86       -9.14     11.45 o 
  -5  13   3       11.27       11.11     10.11 o 
  -3  13   3        0.99       12.80     24.60 o 
  -1  13   3      133.85      160.49     16.05 o 
   1  13   3        0.51        5.26     12.24 o 
 -30   0   4        0.06       -8.71     19.13 o 
 -28   0   4       10.37       29.09     20.99 o 
 -26   0   4        9.88       10.02     17.10 o 
 -24   0   4      169.61      172.97     23.67 o 
 -22   0   4      159.10      170.15     67.60 o 
 -20   0   4       76.17       94.82      8.52 o 
 -18   0   4      836.96      846.13     20.69 o 
 -16   0   4       69.62       63.50      8.04 o 
 -14   0   4     3564.73     3811.69     48.12 o 
 -12   0   4      168.98      215.39      7.54 o 
 -10   0   4      659.32      586.07     11.20 o 
  -8   0   4    18560.54    17652.42    248.34 o 
  -6   0   4      374.55      416.62     11.58 o 
  -4   0   4   171276.73   155108.81   1899.80 o 
  -2   0   4   116729.19   108594.87   1224.17 o 
   0   0   4     2655.73     2820.99     37.50 o 
   2   0   4     3280.69     3094.17     41.54 o 
   4   0   4       68.86       79.30      5.39 o 
   6   0   4     9357.61     9834.20    120.29 o 
   8   0   4     1423.49     1596.04     27.68 o 
  10   0   4       16.47       22.28      7.40 o 
  12   0   4      101.57      100.39     10.98 o 
  14   0   4      968.85      892.59     44.68 o 
  16   0   4      354.02      371.63     25.28 o 
  18   0   4       11.56       12.65     14.28 o 
  20   0   4       49.65       65.38     21.51 o 
  22   0   4        2.00       14.30     18.71 o 
 -29   1   4        8.41       -0.76     12.65 o 
 -27   1   4        1.27       -7.23     10.86 o 
 -25   1   4       59.22       21.44     10.82 o 
 -23   1   4       12.28       10.45      8.71 o 
 -21   1   4       43.92       44.45      6.77 o 
 -19   1   4      103.43      119.02      6.97 o 
 -17   1   4       34.91       27.15      3.55 o 
 -15   1   4      994.81     1093.41     14.97 o 
 -13   1   4      715.75      757.08     10.67 o 
 -11   1   4       71.07       75.68      3.74 o 
  -9   1   4      397.97      338.26      6.80 o 
  -7   1   4    10675.38    10167.74     92.97 o 
  -5   1   4    62217.93    59408.54    520.45 o 
  -3   1   4      453.41      440.46      8.04 o 
  -1   1   4      379.05      394.11      6.96 o 
   1   1   4      381.66      401.62      6.75 o 
   3   1   4       43.92       45.43      3.55 o 
   5   1   4     3164.82     3226.94     31.66 o 
   7   1   4     1103.14     1112.74     18.09 o 
   9   1   4      208.67      209.87     11.03 o 
  11   1   4       50.78       44.05      6.12 o 
  13   1   4       16.25       16.38      5.92 o 
  15   1   4       95.75       64.01     13.89 o 
  17   1   4       23.80       15.98      8.74 o 
  19   1   4        0.13       -4.87     10.76 o 
  21   1   4        1.25       17.14     12.99 o 
  23   1   4       37.82       38.83     29.34 o 
 -30   2   4        2.89      -11.53     15.70 o 
 -28   2   4        3.61        5.22     12.04 o 
 -26   2   4        5.26        9.28     12.28 o 
 -24   2   4       20.91       16.75      6.83 o 
 -22   2   4        3.79        9.39      5.61 o 
 -20   2   4       15.69        9.47      4.75 o 
 -18   2   4      100.00       93.48      6.35 o 
 -16   2   4      448.99      462.67     11.20 o 
 -14   2   4      158.47      161.15      5.89 o 
 -12   2   4      799.13      813.67     11.62 o 
 -10   2   4       18.74       16.25      2.30 o 
  -8   2   4      140.48      166.38      4.81 o 
  -6   2   4     7088.12     6610.28     70.04 o 
  -4   2   4      587.31      618.84     11.49 o 
  -2   2   4      605.18      549.19     13.08 o 
   0   2   4      365.71      356.69      6.71 o 
   2   2   4      220.25      285.95      7.42 o 
   4   2   4       71.66       75.23      5.09 o 
   6   2   4      173.30      145.97      7.99 o 
   8   2   4        9.09        9.44      3.78 o 
  10   2   4       78.44       97.13      6.66 o 
  12   2   4       71.42       68.20      7.41 o 
  14   2   4        6.36       10.13      6.58 o 
  16   2   4       99.30       83.35     15.41 o 
  18   2   4      174.95      180.09     16.53 o 
  20   2   4       37.44       12.32     10.34 o 
  22   2   4       10.10       28.65     13.79 o 
 -29   3   4        3.00       -3.77     13.18 o 
 -27   3   4        1.67       -5.14     10.18 o 
 -25   3   4       63.66       54.59      9.23 o 
 -23   3   4       22.78       14.07      6.44 o 
 -21   3   4       73.29       58.65      7.20 o 
 -19   3   4        1.05        2.13      4.41 o 
 -17   3   4      139.96      159.51      9.16 o 
 -15   3   4      335.66      323.48      9.57 o 
 -13   3   4       41.80       39.79      3.93 o 
 -11   3   4      275.14      257.83      7.55 o 
  -9   3   4     1259.05     1394.80     19.47 o 
  -7   3   4      453.49      398.77      7.33 o 
  -5   3   4     2171.16     2181.20     22.72 o 
  -3   3   4     2991.85     2779.36     28.90 o 
  -1   3   4      303.73      293.26      5.89 o 
   1   3   4      942.95     1058.28     13.52 o 
   3   3   4      565.98      535.55      9.09 o 
   5   3   4      262.13      285.15     11.97 o 
   7   3   4       39.91       33.47      4.56 o 
   9   3   4       83.04       71.41      5.90 o 
  11   3   4      512.82      473.56     21.61 o 
  13   3   4      274.28      265.38     14.98 o 
  15   3   4       11.89        5.64      7.09 o 
  17   3   4      136.47      176.22     28.36 o 
  19   3   4       45.14       27.12      9.83 o 
  21   3   4        0.94       -4.93     11.00 o 
 -28   4   4        1.57        1.24      9.77 o 
 -26   4   4       15.41       14.86      8.35 o 
 -24   4   4       11.83       10.31      6.70 o 
 -22   4   4       11.47       12.04      6.14 o 
 -20   4   4     1372.08     1460.80     24.74 o 
 -18   4   4     1026.29      969.77     19.44 o 
 -16   4   4        0.88       -3.43      3.43 o 
 -14   4   4      128.46      116.33      6.38 o 
 -12   4   4       12.33       20.10      3.58 o 
 -10   4   4      888.06      913.00     14.32 o 
  -8   4   4      274.83      246.63      6.80 o 
  -6   4   4      198.39      159.46      5.50 o 
  -4   4   4      261.53      324.93      6.21 o 
  -2   4   4     7361.47     7572.24     65.24 o 
   0   4   4     2225.63     2289.42     23.36 o 
   2   4   4       54.70       81.60      4.01 o 
   4   4   4     1852.91     1971.49     22.82 o 
   6   4   4       76.16       65.86      7.83 o 
   8   4   4      706.21      647.49     15.68 o 
  10   4   4      525.72      555.11     15.99 o 
  12   4   4     3093.99     3155.42     45.51 o 
  14   4   4      389.85      362.77     18.11 o 
  16   4   4        1.44        1.04      7.71 o 
  18   4   4      170.97      191.88     15.40 o 
  20   4   4       48.28       68.64     14.39 o 
  22   4   4       27.75        9.59     16.38 o 
 -29   5   4        0.30       15.22     18.63 o 
 -27   5   4        7.86        5.89     10.01 o 
 -25   5   4        9.03        8.77      7.91 o 
 -23   5   4      327.70      363.57     15.60 o 
 -21   5   4      575.88      594.37     18.82 o 
 -19   5   4       18.10       22.67      5.89 o 
 -17   5   4      448.20      429.08     13.82 o 
 -15   5   4      601.33      583.35     13.38 o 
 -13   5   4      692.77      706.09     14.76 o 
 -11   5   4     2423.64     2546.64     32.70 o 
  -9   5   4     1072.40     1225.88     18.49 o 
  -7   5   4      117.63      140.19      4.47 o 
  -5   5   4        6.72        6.83      2.00 o 
  -3   5   4       61.97       85.69      3.73 o 
  -1   5   4       55.95       55.31      3.33 o 
   1   5   4       67.25       50.51      3.47 o 
   3   5   4      311.71      326.38     13.13 o 
   5   5   4       59.17       64.98      4.78 o 
   7   5   4     1564.33     1426.96     24.33 o 
   9   5   4       80.35       89.64      7.21 o 
  11   5   4     1062.91     1111.96     21.85 o 
  13   5   4      365.31      377.22     15.57 o 
  15   5   4      444.35      400.56     19.72 o 
  17   5   4        0.01       -5.20      8.55 o 
  19   5   4       56.89       73.40     13.50 o 
  21   5   4       47.23       65.21     16.82 o 
 -28   6   4        6.54       -5.07     15.20 o 
 -26   6   4       29.94       32.48      9.84 o 
 -24   6   4        0.00        0.70      7.74 o 
 -22   6   4       44.35       36.06      7.38 o 
 -20   6   4       48.64       62.56      9.51 o 
 -18   6   4       56.02       40.17      6.81 o 
 -16   6   4       42.40       35.68      6.09 o 
 -14   6   4       43.97       31.04      4.49 o 
 -12   6   4       11.61        7.61      4.57 o 
 -10   6   4        0.06       -3.12      3.12 o 
  -8   6   4      744.76      802.32     22.49 o 
  -6   6   4      209.93      254.51      6.81 o 
  -4   6   4      215.38      205.02      5.57 o 
  -2   6   4     1140.07     1064.22     14.11 o 
   0   6   4      121.88      123.11      6.11 o 
   2   6   4      331.89      349.52      8.72 o 
   4   6   4        8.16       19.19      4.56 o 
   6   6   4        2.68        6.10      4.08 o 
   8   6   4     1316.88     1316.87     23.11 o 
  10   6   4        6.78        2.14      5.26 o 
  12   6   4      113.04      119.62      9.71 o 
  14   6   4       15.54       18.80      7.72 o 
  16   6   4       14.30        9.65      9.09 o 
  18   6   4        2.61        0.71      9.95 o 
  20   6   4        1.47       -1.22     12.65 o 
 -25   7   4       13.49        1.57      8.84 o 
 -23   7   4        0.02        4.76      7.14 o 
 -21   7   4       12.26        2.01      6.53 o 
 -19   7   4       16.86       16.11      6.15 o 
 -17   7   4       43.07       45.15      7.26 o 
 -15   7   4      240.76      255.70     18.39 o 
 -13   7   4       28.30       29.27      5.31 o 
 -11   7   4      359.14      359.47     20.69 o 
  -9   7   4       24.01       15.50      4.87 o 
  -7   7   4     1291.38     1342.68     31.45 o 
  -5   7   4      183.15      179.32      7.62 o 
  -3   7   4        5.98       12.11      3.50 o 
  -1   7   4       90.30       76.44      5.52 o 
   1   7   4      915.54      887.23     16.25 o 
   3   7   4      661.96      641.57     18.46 o 
   5   7   4       12.92        9.40      4.70 o 
   7   7   4      650.67      614.69     20.62 o 
   9   7   4      307.06      320.64     13.64 o 
  11   7   4        0.30        8.65      5.97 o 
  13   7   4        4.13        7.02      6.65 o 
  15   7   4        9.22        7.86      7.56 o 
  17   7   4        1.92        6.85     10.17 o 
  19   7   4       30.42       45.61     16.49 o 
 -24   8   4       14.54       28.79     10.10 o 
 -22   8   4       55.12       63.36     10.12 o 
 -20   8   4        1.28       -6.88      6.88 o 
 -18   8   4       58.42       54.85      8.29 o 
 -16   8   4       51.51       46.08      7.92 o 
 -14   8   4       21.29       14.97      5.83 o 
 -12   8   4       41.10       36.41      6.54 o 
 -10   8   4      106.20      111.52      8.73 o 
  -8   8   4        1.90       -4.30      4.30 o 
  -6   8   4     1912.92     2098.67     37.57 o 
  -4   8   4      487.86      509.30     17.78 o 
  -2   8   4      692.85      719.17     16.74 o 
   0   8   4      239.42      236.77      9.20 o 
   2   8   4     1020.41     1017.07     22.67 o 
   4   8   4      768.07      713.80     19.74 o 
   6   8   4        1.85        1.21      5.20 o 
   8   8   4       23.68       24.60      6.95 o 
  10   8   4       86.23       68.31      9.17 o 
  12   8   4       17.75        6.24      7.32 o 
  14   8   4       16.34       21.06      9.17 o 
  16   8   4        0.91       -7.64      9.15 o 
 -23   9   4        2.91        1.66     10.32 o 
 -21   9   4       11.43       31.13      9.07 o 
 -19   9   4        4.79        4.61      7.03 o 
 -17   9   4        0.19        3.79      6.47 o 
 -15   9   4       62.53       38.82      7.58 o 
 -13   9   4        0.04        4.15      6.22 o 
 -11   9   4       50.43       31.45      6.85 o 
  -9   9   4      317.55      381.02     15.21 o 
  -7   9   4       13.35       10.75      5.54 o 
  -5   9   4      188.89      184.83     11.76 o 
  -3   9   4      717.43      771.23     17.04 o 
  -1   9   4      466.86      540.02     15.00 o 
   1   9   4       20.70       13.49      5.75 o 
   3   9   4      207.55      193.37     15.42 o 
   5   9   4      340.91      336.44     14.48 o 
   7   9   4        1.60       -5.57      5.57 o 
   9   9   4       14.60        3.16      6.67 o 
  11   9   4       25.95       20.67      8.27 o 
  13   9   4       50.72       41.28      9.97 o 
  15   9   4       60.00       99.10     14.22 o 
 -20  10   4        0.14       -2.99      8.25 o 
 -18  10   4        0.92        2.62      7.30 o 
 -16  10   4        1.92        0.79      6.60 o 
 -14  10   4        6.19        5.22      7.32 o 
 -12  10   4       69.78       63.68     11.65 o 
 -10  10   4        1.01       -1.61      6.18 o 
  -8  10   4      171.87      185.48     15.64 o 
  -6  10   4        0.93        1.33      5.60 o 
  -4  10   4      556.10      625.19     21.63 o 
  -2  10   4        2.10        5.24      5.59 o 
   0  10   4        0.19        2.42      5.94 o 
   2  10   4        0.03       -1.61      5.16 o 
   4  10   4       39.76       24.93      6.86 o 
   6  10   4        0.43        4.77      6.41 o 
   8  10   4       80.14       68.46      9.77 o 
  10  10   4       13.55       12.09      8.07 o 
  12  10   4        1.18       -4.11      8.46 o 
 -17  11   4       28.64       34.37      9.92 o 
 -15  11   4       95.25      112.42     17.76 o 
 -13  11   4       91.89      107.02      9.55 o 
 -11  11   4        1.39        3.81      7.76 o 
  -9  11   4       33.99       57.04      9.15 o 
  -7  11   4       49.72       54.95      8.96 o 
  -5  11   4       30.27       19.81      8.78 o 
  -3  11   4        0.00       -1.29      8.27 o 
  -1  11   4        6.79        4.93      8.72 o 
   1  11   4       26.48       22.91      7.20 o 
   3  11   4       12.58        9.42      6.69 o 
   5  11   4       14.92       11.03      7.17 o 
   7  11   4       20.70        9.00      7.78 o 
   9  11   4        7.99       23.72      8.88 o 
 -14  12   4       22.62       16.77      9.76 o 
 -12  12   4       46.24       28.91      8.84 o 
 -10  12   4        1.96        3.36      6.89 o 
  -8  12   4       44.16       64.70     10.99 o 
  -6  12   4       57.69       66.98     11.21 o 
  -4  12   4        8.71        7.23      9.22 o 
  -2  12   4        0.32       -0.46      9.33 o 
   0  12   4        8.53        0.59     10.15 o 
   2  12   4       21.01       34.58     15.00 o 
   4  12   4        2.34        1.70      7.95 o 
   6  12   4       19.13       17.21      7.94 o 
  -5  13   4       54.28       84.04     12.37 o 
  -3  13   4        0.53       -0.73     10.04 o 
 -31   1   5       10.10       14.42     14.73 o 
 -29   1   5       27.25       11.10     12.73 o 
 -27   1   5       13.34       13.83     11.45 o 
 -25   1   5        1.31        9.14      9.75 o 
 -23   1   5        3.24       -0.61      5.47 o 
 -21   1   5      122.19      118.72      8.47 o 
 -19   1   5      118.79      125.65      7.70 o 
 -17   1   5       13.61       17.55      3.39 o 
 -15   1   5     1180.48     1174.41     14.88 o 
 -13   1   5      142.76      140.55      4.86 o 
 -11   1   5      245.68      217.01      7.41 o 
  -9   1   5     1258.38     1241.06     16.78 o 
  -7   1   5      410.86      356.87      7.89 o 
  -5   1   5     2561.78     2605.26     26.03 o 
  -3   1   5     7970.88     7599.64     67.78 o 
  -1   1   5      387.57      351.70      6.43 o 
   1   1   5        3.96        0.58      1.90 o 
   3   1   5      272.92      260.78      6.49 o 
   5   1   5     3845.63     3985.38     40.45 o 
   7   1   5      166.23      155.18      8.10 o 
   9   1   5        4.79       -0.89      4.51 o 
  11   1   5      102.99       59.61      9.59 o 
  13   1   5        4.42        1.40      5.42 o 
  15   1   5       21.52       15.33      8.42 o 
  17   1   5      325.88      363.41     38.39 o 
  19   1   5       42.31       51.43     16.16 o 
  21   1   5       26.83       26.35     17.34 o 
 -30   2   5        0.15        8.04     14.10 o 
 -28   2   5        1.95       -5.84     11.22 o 
 -26   2   5       36.03       31.15     11.97 o 
 -24   2   5       41.91       59.20      8.33 o 
 -22   2   5      116.96      125.84      8.88 o 
 -20   2   5       39.78       28.29      4.94 o 
 -18   2   5     1150.16     1159.36     20.13 o 
 -16   2   5      122.83      116.74      6.28 o 
 -14   2   5        2.05        4.30      2.49 o 
 -12   2   5      509.39      502.32      9.25 o 
 -10   2   5        0.51        3.23      2.09 o 
  -8   2   5     4664.46     4491.95     44.60 o 
  -6   2   5      362.60      420.56      9.20 o 
  -4   2   5     2963.33     3003.06     32.85 o 
  -2   2   5     7340.64     7143.35     71.25 o 
   0   2   5     2275.63     2503.87     26.17 o 
   2   2   5     1304.12     1337.40     16.09 o 
   4   2   5      477.22      496.70      9.62 o 
   6   2   5      761.00      738.80     18.73 o 
   8   2   5     1801.32     1902.39     37.95 o 
  10   2   5        7.32        4.44      4.84 o 
  12   2   5        2.26        2.40      5.95 o 
  14   2   5      309.37      268.52     16.10 o 
  16   2   5       10.73       18.59      9.30 o 
  18   2   5       10.23       14.17     10.50 o 
  20   2   5       66.14      111.45     23.33 o 
 -29   3   5        8.99       27.60     13.68 o 
 -27   3   5        0.15       15.75      9.29 o 
 -25   3   5      126.02      160.14     11.13 o 
 -23   3   5      305.45      276.03     12.89 o 
 -21   3   5       26.88       26.72      5.89 o 
 -19   3   5      404.27      417.93     14.83 o 
 -17   3   5        4.45        1.81      3.41 o 
 -15   3   5       31.70       33.61      4.08 o 
 -13   3   5      202.21      229.21      7.07 o 
 -11   3   5     2696.09     2520.07     28.78 o 
  -9   3   5     4322.25     4309.83     41.91 o 
  -7   3   5      279.36      233.20      8.73 o 
  -5   3   5     2891.29     3042.16     36.72 o 
  -3   3   5      283.42      265.65      7.75 o 
  -1   3   5      195.22      208.30      5.76 o 
   1   3   5     8809.67     9113.92     86.09 o 
   3   3   5     2058.04     2042.39     24.54 o 
   5   3   5     1128.70     1196.13     19.12 o 
   7   3   5        0.03        5.00      3.96 o 
   9   3   5       10.18        2.33      4.40 o 
  11   3   5      182.64      188.63     11.65 o 
  13   3   5      256.32      293.81     16.49 o 
  15   3   5       53.55       54.26     10.16 o 
  17   3   5       40.22       59.90     12.63 o 
  19   3   5        2.48        1.03     10.50 o 
  21   3   5       27.56       31.23     15.13 o 
 -30   4   5        0.68       11.19     21.21 o 
 -28   4   5        0.09        1.14      8.89 o 
 -26   4   5       97.84      130.46     11.18 o 
 -24   4   5       79.51       93.37      9.20 o 
 -22   4   5      242.89      256.72     11.86 o 
 -20   4   5      436.02      492.07     15.51 o 
 -18   4   5      707.06      691.34     19.63 o 
 -16   4   5       38.33       32.17      4.92 o 
 -14   4   5        9.91       19.00      4.33 o 
 -12   4   5     1195.10     1210.11     18.92 o 
 -10   4   5     3334.66     3396.07     36.82 o 
  -8   4   5     2512.77     2445.97     24.77 o 
  -6   4   5       26.21       25.29      2.93 o 
  -4   4   5     3896.77     4062.46     39.47 o 
  -2   4   5     2009.84     2135.57     22.26 o 
   0   4   5     5396.35     5666.18     51.25 o 
   2   4   5        1.41        2.51      2.47 o 
   4   4   5      150.00      138.92      6.70 o 
   6   4   5      220.74      220.57     11.86 o 
   8   4   5       13.90       15.73      5.31 o 
  10   4   5      558.71      552.47     16.74 o 
  12   4   5      103.50       88.77      8.86 o 
  14   4   5       34.01       30.49      8.82 o 
  16   4   5       70.57       61.65     11.39 o 
  18   4   5       32.08        6.43     10.93 o 
  20   4   5       62.71       54.96     17.25 o 
 -29   5   5       23.35       26.94     12.74 o 
 -27   5   5        0.00        3.48      8.42 o 
 -25   5   5        4.17        9.30      7.74 o 
 -23   5   5       57.92       41.95      9.11 o 
 -21   5   5       83.80       73.30     10.79 o 
 -19   5   5       66.10       81.07      8.19 o 
 -17   5   5        7.42        7.84      4.58 o 
 -15   5   5       17.46       12.46      3.91 o 
 -13   5   5       10.05        5.29      3.40 o 
 -11   5   5      889.21      900.86     16.01 o 
  -9   5   5     1015.32      988.56     16.84 o 
  -7   5   5        4.07        6.02      2.29 o 
  -5   5   5       10.96        4.31      2.42 o 
  -3   5   5      687.45      685.86     10.98 o 
  -1   5   5      306.09      359.25     10.91 o 
   1   5   5      577.86      585.63     10.62 o 
   3   5   5        1.59        2.79      3.11 o 
   5   5   5     2229.70     2257.47     29.15 o 
   7   5   5       47.37       37.39      6.21 o 
   9   5   5      633.14      619.28     27.30 o 
  11   5   5     2164.46     2299.88     49.54 o 
  13   5   5       64.36       73.69      9.74 o 
  15   5   5        1.53       -8.35      8.35 o 
  17   5   5       25.42       13.69     10.77 o 
  19   5   5        0.03        0.63     11.42 o 
 -28   6   5       13.38       13.66     11.31 o 
 -26   6   5        2.07        2.65      8.14 o 
 -24   6   5      126.49      146.32     11.64 o 
 -22   6   5       26.43       33.87      7.39 o 
 -20   6   5        0.00       -5.55      5.55 o 
 -18   6   5       13.80        6.19      6.27 o 
 -16   6   5      109.61      100.83      7.39 o 
 -14   6   5       83.10       83.67      6.91 o 
 -12   6   5        0.64        6.11      4.23 o 
 -10   6   5      459.28      444.46     14.65 o 
  -8   6   5     1629.08     1562.22     26.61 o 
  -6   6   5        2.60       -0.77      2.76 o 
  -4   6   5      469.34      454.20     10.94 o 
  -2   6   5      399.89      421.31     10.75 o 
   0   6   5      538.71      588.39     17.20 o 
   2   6   5      406.94      468.67     12.96 o 
   4   6   5      273.45      229.83     10.22 o 
   6   6   5     1009.15     1015.09     22.17 o 
   8   6   5      993.29     1032.54     22.24 o 
  10   6   5       96.58      104.64      9.38 o 
  12   6   5       23.56       14.67      7.19 o 
  14   6   5        1.12        6.19      7.75 o 
  16   6   5        7.58       10.86     10.41 o 
  18   6   5       39.78       38.70     13.07 o 
 -27   7   5        0.49       19.30     12.55 o 
 -25   7   5       25.51       24.76      9.10 o 
 -23   7   5       30.96       20.02      8.10 o 
 -21   7   5       17.85       15.61      8.00 o 
 -19   7   5       23.94       31.93      7.49 o 
 -17   7   5      101.23       76.68     10.30 o 
 -15   7   5       81.09       73.15      8.76 o 
 -13   7   5      115.54      104.62     10.63 o 
 -11   7   5       36.07       27.07      5.77 o 
  -9   7   5      144.69      153.67      9.43 o 
  -7   7   5      425.22      380.25     11.97 o 
  -5   7   5     1043.31     1162.57     23.19 o 
  -3   7   5     1243.75     1178.11     23.70 o 
  -1   7   5      777.59      744.84     17.54 o 
   1   7   5      263.91      232.98     10.10 o 
   3   7   5       13.10       17.42      5.18 o 
   5   7   5        0.04        4.84      5.36 o 
   7   7   5     1210.13     1173.50     26.16 o 
   9   7   5        0.54        3.47      6.48 o 
  11   7   5       15.13       14.21      7.47 o 
  13   7   5       20.16       27.26      9.20 o 
  15   7   5        0.00       -4.93      9.56 o 
  17   7   5       18.13       31.75     15.20 o 
 -24   8   5       75.06       63.71     10.59 o 
 -22   8   5       17.29       11.33      7.81 o 
 -20   8   5      107.56       86.21      9.88 o 
 -18   8   5       30.45       20.07      7.13 o 
 -16   8   5       83.28       97.75      9.16 o 
 -14   8   5       18.34       18.27      7.17 o 
 -12   8   5       62.29       70.56      8.07 o 
 -10   8   5       53.01       76.82     10.53 o 
  -8   8   5        5.25       -3.24      5.79 o 
  -6   8   5     1856.82     1964.58     30.56 o 
  -4   8   5       37.14       41.89      5.93 o 
  -2   8   5      891.63      894.33     18.63 o 
   0   8   5      822.56      884.12     21.18 o 
   2   8   5      136.53      149.61      9.53 o 
   4   8   5       90.19       68.07      8.47 o 
   6   8   5      163.02      147.58     14.68 o 
   8   8   5      125.02       81.97      9.81 o 
  10   8   5       19.76       10.96      7.55 o 
  12   8   5        0.02        0.45      8.37 o 
  14   8   5        5.69        8.01      9.71 o 
  16   8   5      102.84       98.82     20.59 o 
 -23   9   5        0.00       -6.19      9.71 o 
 -21   9   5       41.62       36.35      8.68 o 
 -19   9   5       38.43       19.71      7.88 o 
 -17   9   5        6.86       -4.92      6.47 o 
 -15   9   5       38.60       27.02      7.32 o 
 -13   9   5       89.57       76.92     10.78 o 
 -11   9   5      536.01      518.54     19.96 o 
  -9   9   5        4.29        4.72      5.78 o 
  -7   9   5      267.16      309.77     13.89 o 
  -5   9   5      829.46      948.85     20.68 o 
  -3   9   5        1.58        1.17      4.94 o 
  -1   9   5       16.27       11.91      5.61 o 
   1   9   5      164.74      146.06     11.06 o 
   3   9   5      182.21      163.90     11.69 o 
   5   9   5        0.70        3.60      6.20 o 
   7   9   5       18.65       14.82      7.11 o 
   9   9   5        2.33        4.65      7.35 o 
  11   9   5       34.60       24.13      9.31 o 
  13   9   5       20.24       20.18     10.26 o 
 -20  10   5        5.16       14.27      8.69 o 
 -18  10   5        1.44       -1.14      7.32 o 
 -16  10   5      111.71       95.56     10.55 o 
 -14  10   5       63.84       76.91     10.42 o 
 -12  10   5       63.21       85.60     10.44 o 
 -10  10   5      359.27      373.78     16.31 o 
  -8  10   5      282.59      331.78     16.05 o 
  -6  10   5        0.98       -4.37      5.77 o 
  -4  10   5        7.59        4.63      5.73 o 
  -2  10   5        3.10        1.93      6.41 o 
   0  10   5        0.04       -2.82      6.30 o 
   2  10   5       48.10       26.86      7.61 o 
   4  10   5        0.00       10.25      6.81 o 
   6  10   5        0.05        9.39      7.16 o 
   8  10   5        0.08        0.25      7.66 o 
  10  10   5        8.61        3.45      8.71 o 
  12  10   5       34.16       63.24     15.95 o 
 -17  11   5       56.89       64.15      9.89 o 
 -15  11   5       52.92       32.55     10.74 o 
 -13  11   5        0.75        1.68      8.47 o 
 -11  11   5       48.79       66.43     10.29 o 
  -9  11   5      302.39      337.44     16.03 o 
  -7  11   5        2.33        6.65      7.54 o 
  -5  11   5        9.61        9.47      8.73 o 
  -3  11   5       30.47       24.30     10.48 o 
  -1  11   5       10.68        3.44      9.69 o 
   1  11   5       23.18       18.14      7.93 o 
   3  11   5       11.96        6.52      7.52 o 
   5  11   5       25.13       13.55      8.83 o 
   7  11   5        4.16       -2.86      7.97 o 
   9  11   5        0.44      -10.30     10.30 o 
 -14  12   5       31.23       40.91     11.06 o 
 -12  12   5        0.74       10.17      8.87 o 
 -10  12   5        4.30        8.01      8.98 o 
  -8  12   5       21.90       17.23     10.05 o 
  -6  12   5        5.22       16.21     10.57 o 
  -4  12   5       16.99       10.53     12.53 o 
  -2  12   5        8.80       14.17     10.71 o 
   0  12   5       15.75        1.87      7.88 o 
   2  12   5        4.29        4.68      8.54 o 
   4  12   5        4.70       10.40      9.38 o 
 -32   0   6        0.00      -14.91     18.37 o 
 -30   0   6        5.59        5.50     16.51 o 
 -28   0   6      228.17      263.51     48.39 o 
 -26   0   6        1.40       -5.86     15.89 o 
 -24   0   6       33.73       29.99     10.77 o 
 -22   0   6      555.76      628.29     27.80 o 
 -20   0   6       20.66       19.34      6.20 o 
 -18   0   6     3861.80     4147.43     53.97 o 
 -16   0   6     1203.71     1375.47     24.92 o 
 -14   0   6      259.52      293.87     10.10 o 
 -12   0   6        3.93       -0.69      3.30 o 
 -10   0   6     1255.36     1307.73     22.10 o 
  -8   0   6      239.01      244.56     13.76 o 
  -6   0   6     3484.12     3720.59     49.10 o 
  -4   0   6     8735.01     8322.27    101.02 o 
  -2   0   6     3109.38     2830.38     36.55 o 
   0   0   6     1316.76     1433.78     24.05 o 
   2   0   6     2907.29     2901.40     42.12 o 
   4   0   6      400.29      362.56     12.01 o 
   6   0   6       31.44       31.09      5.83 o 
   8   0   6     1984.80     2184.39     47.28 o 
  10   0   6      167.39      160.40     16.68 o 
  12   0   6       92.45       91.01     13.91 o 
  14   0   6      240.37      242.58     21.80 o 
  16   0   6      186.73      129.34     24.67 o 
  18   0   6       59.50       26.61     38.99 o 
  20   0   6        0.34        3.49     20.22 o 
 -31   1   6        1.18        3.80     13.40 o 
 -29   1   6        1.02        5.58     12.11 o 
 -27   1   6      138.67      199.65     22.60 o 
 -25   1   6       46.34       40.37      9.65 o 
 -23   1   6        2.21        5.01      5.21 o 
 -21   1   6      139.20      142.51      9.16 o 
 -19   1   6       17.96       18.92      3.93 o 
 -17   1   6      696.56      688.92     12.48 o 
 -15   1   6        2.15        1.50      2.32 o 
 -13   1   6    11451.93    11846.10    115.57 o 
 -11   1   6      830.43      896.19     12.94 o 
  -9   1   6        3.88        3.51      1.94 o 
  -7   1   6     6881.72     6997.48     63.46 o 
  -5   1   6      233.19      227.05      7.08 o 
  -3   1   6     4448.84     4465.41     40.94 o 
  -1   1   6        0.97        1.33      2.03 o 
   1   1   6     1159.62     1211.48     15.41 o 
   3   1   6     2245.97     2286.74     26.17 o 
   5   1   6        8.68        4.91      3.84 o 
   7   1   6      593.98      584.76     17.54 o 
   9   1   6      460.94      474.64     18.64 o 
  11   1   6      694.17      665.37     21.01 o 
  13   1   6      273.54      284.24     20.52 o 
  15   1   6       30.87       34.80      9.91 o 
  17   1   6       21.30       11.41     10.00 o 
  19   1   6        0.34       10.32     13.38 o 
 -30   2   6       29.72       39.19     14.25 o 
 -28   2   6       25.46       26.92     11.87 o 
 -26   2   6      114.72      105.86     11.38 o 
 -24   2   6       79.41       84.93      8.06 o 
 -22   2   6      743.67      826.22     16.98 o 
 -20   2   6        0.14       -0.20      3.87 o 
 -18   2   6      193.62      204.04      8.47 o 
 -16   2   6      760.87      810.82     14.28 o 
 -14   2   6       37.96       72.19      6.48 o 
 -12   2   6        5.86        6.36      2.94 o 
 -10   2   6     2183.55     2200.67     24.15 o 
  -8   2   6     1183.94     1179.75     15.26 o 
  -6   2   6      194.75      235.97      7.86 o 
  -4   2   6      175.23      176.67      5.94 o 
  -2   2   6        8.34        5.90      2.25 o 
   0   2   6     1216.66     1202.11     15.74 o 
   2   2   6      436.43      416.12     11.79 o 
   4   2   6      614.61      759.57     14.58 o 
   6   2   6      990.08      991.24     17.93 o 
   8   2   6      495.29      485.31     14.74 o 
  10   2   6        0.18       -1.04      5.03 o 
  12   2   6       10.87        6.22      7.14 o 
  14   2   6      109.40       99.08     13.05 o 
  16   2   6       14.09        9.87      9.84 o 
  18   2   6        0.17        6.45     10.67 o 
  20   2   6       18.35       -7.95     16.09 o 
 -31   3   6        0.03      -17.51     25.77 o 
 -29   3   6       63.82       29.39     16.30 o 
 -27   3   6        4.43       10.23      8.31 o 
 -25   3   6       53.48       62.27      8.26 o 
 -23   3   6     1163.27     1272.60     24.39 o 
 -21   3   6        0.30        3.17      4.49 o 
 -19   3   6       36.14       32.92      4.75 o 
 -17   3   6      103.19      101.45      6.64 o 
 -15   3   6        0.18        1.84      3.15 o 
 -13   3   6        1.33        5.84      2.76 o 
 -11   3   6     1361.98     1263.24     18.61 o 
  -9   3   6       81.00      110.70      5.43 o 
  -7   3   6      603.76      634.06     12.74 o 
  -5   3   6     1009.81     1067.20     17.48 o 
  -3   3   6       46.31       48.49      4.35 o 
  -1   3   6     1717.51     1674.46     20.70 o 
   1   3   6      306.69      333.52     12.07 o 
   3   3   6      268.60      318.18     10.09 o 
   5   3   6        0.49       -0.87      3.34 o 
   7   3   6      745.87      724.38     16.52 o 
   9   3   6      424.98      405.65     14.32 o 
  11   3   6       29.54       42.85      8.68 o 
  13   3   6      106.09      115.26     14.95 o 
  15   3   6       50.73       32.62      9.70 o 
  17   3   6        0.44        7.39     11.38 o 
  19   3   6       58.35       40.12     13.98 o 
 -30   4   6       11.93       18.06     17.18 o 
 -28   4   6        3.55        2.97      8.62 o 
 -26   4   6        5.85        3.90      7.53 o 
 -24   4   6       93.81      109.81     10.16 o 
 -22   4   6        1.02       11.21      6.57 o 
 -20   4   6      112.13      119.60      9.51 o 
 -18   4   6      636.63      652.57     19.02 o 
 -16   4   6       94.20       80.96      6.79 o 
 -14   4   6      687.94      676.37     15.49 o 
 -12   4   6      287.39      292.02     10.70 o 
 -10   4   6        1.91       -0.30      2.63 o 
  -8   4   6     2118.97     2262.92     30.74 o 
  -6   4   6      112.27      101.60      6.01 o 
  -4   4   6      406.18      443.29     11.17 o 
  -2   4   6     2912.43     2957.20     34.86 o 
   0   4   6      319.89      358.55     11.38 o 
   2   4   6      159.06      187.30     12.44 o 
   4   4   6        5.42        3.39      3.78 o 
   6   4   6      170.70      139.89      9.41 o 
   8   4   6      136.32      141.59     11.04 o 
  10   4   6       42.62       77.38     10.04 o 
  12   4   6      130.57      118.17     12.81 o 
  14   4   6        5.30       -6.64      8.76 o 
  16   4   6       34.22       47.81     12.16 o 
  18   4   6       22.49        9.07     11.83 o 
 -29   5   6       82.56       82.77     12.39 o 
 -27   5   6       35.94       35.51      9.45 o 
 -25   5   6        5.95        9.49      7.43 o 
 -23   5   6        0.64       14.08      6.86 o 
 -21   5   6       11.09        0.56      5.87 o 
 -19   5   6      160.79      144.10     16.31 o 
 -17   5   6      205.95      177.06      9.30 o 
 -15   5   6       43.08       39.99      5.41 o 
 -13   5   6      511.81      527.82     21.94 o 
 -11   5   6      275.87      276.59     11.75 o 
  -9   5   6       33.26       41.25      5.05 o 
  -7   5   6      177.90      196.25      8.52 o 
  -5   5   6     1130.21     1237.22     19.06 o 
  -3   5   6     3459.32     3405.44     40.21 o 
  -1   5   6      154.47      165.81     10.16 o 
   1   5   6        3.30       -3.52      3.52 o 
   3   5   6      654.73      654.93     16.69 o 
   5   5   6      321.81      353.75     20.46 o 
   7   5   6      635.45      623.35     19.95 o 
   9   5   6      111.18      112.93     10.10 o 
  11   5   6      325.10      350.49     16.85 o 
  13   5   6      210.14      252.27     18.48 o 
  15   5   6       37.39       40.54     11.92 o 
  17   5   6        3.63        2.64     11.46 o 
 -28   6   6        1.16        3.51      9.84 o 
 -26   6   6        9.51        7.22      9.07 o 
 -24   6   6       16.75       10.66      7.51 o 
 -22   6   6       26.66       29.64      7.98 o 
 -20   6   6       56.15       37.68      7.62 o 
 -18   6   6        7.67        0.47      5.59 o 
 -16   6   6        5.77       10.83      5.00 o 
 -14   6   6       42.45       38.50      6.40 o 
 -12   6   6       46.72       70.94      7.19 o 
 -10   6   6      527.24      535.53     15.67 o 
  -8   6   6      102.12      109.08      7.03 o 
  -6   6   6     1534.67     1509.78     24.27 o 
  -4   6   6       11.67        5.56      3.42 o 
  -2   6   6       20.02       14.41      3.97 o 
   0   6   6        0.47       -3.28      3.64 o 
   2   6   6     1014.78      969.24     19.58 o 
   4   6   6       69.96       59.18      7.83 o 
   6   6   6       56.71       34.08      8.04 o 
   8   6   6        7.10       -0.46      7.19 o 
  10   6   6       22.13       19.40      9.40 o 
  12   6   6       20.43        6.25      8.60 o 
  14   6   6       12.82       21.40     12.39 o 
  16   6   6       23.03       17.70     14.37 o 
 -27   7   6        0.03       -0.78     10.23 o 
 -25   7   6        6.93        2.73      8.09 o 
 -23   7   6       34.16       52.72      9.99 o 
 -21   7   6        0.12        4.92      6.95 o 
 -19   7   6        1.96        5.34      6.54 o 
 -17   7   6      549.06      561.68     18.36 o 
 -15   7   6        7.37        8.81      5.77 o 
 -13   7   6        3.84        4.91      5.13 o 
 -11   7   6      172.97      177.32     12.40 o 
  -9   7   6      769.77      714.92     16.79 o 
  -7   7   6      579.30      555.63     15.83 o 
  -5   7   6      720.20      748.79     21.21 o 
  -3   7   6        3.98        2.78      3.88 o 
  -1   7   6       11.59        4.71      4.49 o 
   1   7   6       79.19       76.13      6.84 o 
   3   7   6       17.90       15.07      5.55 o 
   5   7   6       74.47       61.05      9.40 o 
   7   7   6        1.07       -4.64      6.23 o 
   9   7   6       46.36       57.39      9.54 o 
  11   7   6       17.80       20.78      8.99 o 
  13   7   6       28.29       30.46     11.19 o 
  15   7   6        0.62        7.30     15.79 o 
 -26   8   6        7.65        7.04     10.72 o 
 -24   8   6        1.71       -7.52      8.17 o 
 -22   8   6        0.02       -3.63      7.84 o 
 -20   8   6        2.60       -7.05      7.05 o 
 -18   8   6       16.00       14.86      6.94 o 
 -16   8   6       59.58       61.15      8.74 o 
 -14   8   6        0.17       -2.24      5.64 o 
 -12   8   6      154.44      135.83     10.19 o 
 -10   8   6        2.24       -2.34      5.09 o 
  -8   8   6       17.73       16.50      5.98 o 
  -6   8   6     1315.86     1427.78     27.03 o 
  -4   8   6      260.74      273.57     15.43 o 
  -2   8   6      194.63      200.36     10.75 o 
   0   8   6      137.45      155.86     10.26 o 
   2   8   6       31.44       27.06      6.59 o 
   4   8   6       50.12       36.62      7.84 o 
   6   8   6      129.87      160.13     12.74 o 
   8   8   6       37.08       33.32      8.30 o 
  10   8   6       41.60       43.85     10.25 o 
  12   8   6        1.01        5.76      8.76 o 
  14   8   6        8.17       17.10     11.49 o 
 -23   9   6        4.35       -2.11      9.03 o 
 -21   9   6       57.42       53.96     10.79 o 
 -19   9   6       26.24       12.10      8.12 o 
 -17   9   6       20.67       18.14      7.49 o 
 -15   9   6        9.98        4.64      8.59 o 
 -13   9   6       17.03       11.73      6.77 o 
 -11   9   6      225.71      228.97     13.15 o 
  -9   9   6      125.16      120.96      9.93 o 
  -7   9   6      270.47      288.47     17.93 o 
  -5   9   6      378.89      387.80     14.63 o 
  -3   9   6        1.03        1.00      6.11 o 
  -1   9   6        0.01       -2.20      5.48 o 
   1   9   6       13.75        6.62      6.67 o 
   3   9   6       81.44       89.91     10.13 o 
   5   9   6        1.00        1.42      6.31 o 
   7   9   6        0.93       -3.72      7.08 o 
   9   9   6        9.21        4.11      8.18 o 
  11   9   6        0.88        9.04      9.55 o 
 -20  10   6        0.74       12.21      8.51 o 
 -18  10   6        8.68       12.11      7.95 o 
 -16  10   6       16.37        4.40      7.36 o 
 -14  10   6      113.60      147.73     18.61 o 
 -12  10   6      226.29      247.94     14.50 o 
 -10  10   6      146.09      158.14     12.48 o 
  -8  10   6       17.45        5.36      6.74 o 
  -6  10   6        3.51        9.82      7.06 o 
  -4  10   6       50.81       47.79      9.24 o 
  -2  10   6       27.36       21.78      7.62 o 
   0  10   6        0.21       -0.01      6.88 o 
   2  10   6       11.38       11.75      7.74 o 
   4  10   6       77.14      103.60     11.59 o 
   6  10   6        8.56        0.97      7.50 o 
   8  10   6        9.01       17.07      9.06 o 
  10  10   6       39.58       62.76     12.49 o 
 -17  11   6        7.43        2.47      8.96 o 
 -15  11   6        0.51       -8.57      8.57 o 
 -13  11   6       96.13      100.36     12.30 o 
 -11  11   6      137.57      195.69     20.49 o 
  -9  11   6       16.78       11.62      7.77 o 
  -7  11   6        3.63       -7.44      8.01 o 
  -5  11   6        2.37       10.83      9.22 o 
  -3  11   6        1.46        3.67      7.92 o 
  -1  11   6       26.08       33.17     12.21 o 
   1  11   6       21.01       29.43      9.68 o 
   3  11   6       27.88       41.21      9.70 o 
   5  11   6       18.24       24.97      9.33 o 
   7  11   6        2.89       16.17     12.54 o 
 -14  12   6        2.69        6.39     21.03 o 
 -12  12   6        2.25        1.34      9.36 o 
 -10  12   6       25.94       50.45     10.91 o 
  -8  12   6       10.63       -0.99      9.66 o 
  -6  12   6        7.00       -7.33     10.70 o 
  -4  12   6        0.13      -10.00     10.97 o 
  -2  12   6       12.79       16.14      9.68 o 
   0  12   6      119.15      174.84     14.20 o 
   2  12   6       22.87       39.84     13.06 o 
 -31   1   7       39.53       68.70     16.39 o 
 -29   1   7       37.41       43.02     13.39 o 
 -27   1   7        1.25       -4.09      9.53 o 
 -25   1   7       60.30       72.27     10.67 o 
 -23   1   7       79.67       78.00      7.80 o 
 -21   1   7      232.94      258.52     16.34 o 
 -19   1   7       24.05       14.79      3.92 o 
 -17   1   7      193.78      232.42      8.97 o 
 -15   1   7       15.19       12.40      3.17 o 
 -13   1   7       15.94       14.36      3.88 o 
 -11   1   7     5261.98     5248.88     53.14 o 
  -9   1   7     6705.06     6580.23     61.15 o 
  -7   1   7     3070.46     3157.76     32.30 o 
  -5   1   7        1.02        9.41      2.22 o 
  -3   1   7     1000.72     1106.11     14.97 o 
  -1   1   7       10.29        3.55      2.33 o 
   1   1   7     1336.60     1398.85     22.20 o 
   3   1   7       31.58       25.57      3.67 o 
   5   1   7       75.25       80.52      7.56 o 
   7   1   7       18.34        2.97      4.94 o 
   9   1   7       73.48       72.58      8.20 o 
  11   1   7       26.26       21.40      7.60 o 
  13   1   7        0.65       -1.36      8.36 o 
  15   1   7        0.93        3.46      9.77 o 
  17   1   7        0.00       13.56     13.13 o 
  19   1   7        0.49       11.52     22.56 o 
 -32   2   7       10.43      -15.93     15.93 o 
 -30   2   7        3.83        2.52     14.83 o 
 -28   2   7        0.17        1.82     10.70 o 
 -26   2   7       92.10       89.24     10.92 o 
 -24   2   7       68.38       79.36      8.43 o 
 -22   2   7        8.00        4.33      4.82 o 
 -20   2   7       64.37       46.04      6.45 o 
 -18   2   7       21.64       21.99      4.47 o 
 -16   2   7       52.51       44.54      4.45 o 
 -14   2   7      396.86      370.57      9.40 o 
 -12   2   7     1763.18     1704.33     20.83 o 
 -10   2   7    10288.16    10847.98     93.03 o 
  -8   2   7     1076.82     1208.27     18.45 o 
  -6   2   7     1053.11     1012.33     14.65 o 
  -4   2   7     2187.80     2404.77     27.81 o 
  -2   2   7      398.31      440.52     11.77 o 
   0   2   7       68.97       53.62      4.66 o 
   2   2   7       83.14       81.15      5.41 o 
   4   2   7      299.90      313.43     11.70 o 
   6   2   7      555.43      571.52     19.43 o 
   8   2   7        3.94        0.25      5.02 o 
  10   2   7        0.08        2.84      6.01 o 
  12   2   7       38.30       24.40      9.44 o 
  14   2   7       81.68       59.94     14.40 o 
  16   2   7        2.74        3.80     12.61 o 
  18   2   7        1.50       25.39     16.26 o 
 -31   3   7        0.42       -6.90     14.59 o 
 -29   3   7        6.10       21.21     15.94 o 
 -27   3   7        0.23       -0.36      7.75 o 
 -25   3   7      420.77      476.80     19.22 o 
 -23   3   7        7.07        0.12      6.05 o 
 -21   3   7      190.12      194.34     10.05 o 
 -19   3   7       20.76        9.37      4.46 o 
 -17   3   7      507.99      499.14     13.92 o 
 -15   3   7       35.45       34.31      4.43 o 
 -13   3   7      433.56      465.10     11.95 o 
 -11   3   7      260.38      210.91      8.21 o 
  -9   3   7     1324.42     1448.49     22.55 o 
  -7   3   7        0.19        5.11      3.18 o 
  -5   3   7     3316.69     3379.01     41.95 o 
  -3   3   7       43.36       51.45      4.23 o 
  -1   3   7      878.61      910.82     15.42 o 
   1   3   7      244.22      258.45      8.31 o 
   3   3   7      184.10      233.95     10.05 o 
   5   3   7      112.55      125.30      8.65 o 
   7   3   7     1883.61     1952.81     31.68 o 
   9   3   7      371.28      421.42     20.10 o 
  11   3   7       68.61       53.54     10.24 o 
  13   3   7        2.33       -3.47      8.49 o 
  15   3   7        0.12        3.19     10.68 o 
  17   3   7       19.93       20.49     13.94 o 
 -30   4   7       11.22        9.21     13.95 o 
 -28   4   7       13.97       10.73      9.13 o 
 -26   4   7       10.97        8.80      7.49 o 
 -24   4   7      206.20      194.36     12.54 o 
 -22   4   7      362.80      383.16     15.59 o 
 -20   4   7     1011.05     1065.42     22.17 o 
 -18   4   7      344.32      382.00     12.60 o 
 -16   4   7      856.89      857.68     17.42 o 
 -14   4   7     1431.18     1483.07     26.93 o 
 -12   4   7        0.41        1.64      3.29 o 
 -10   4   7      247.12      252.14     13.10 o 
  -8   4   7      330.08      316.66     10.46 o 
  -6   4   7        0.64       -2.89      2.89 o 
  -4   4   7      154.83      152.91      9.18 o 
  -2   4   7      348.41      371.79     14.28 o 
   0   4   7     2012.43     2269.98     32.05 o 
   2   4   7       63.11       74.58      6.74 o 
   4   4   7       19.71       18.18      4.83 o 
   6   4   7       32.96       29.62      5.65 o 
   8   4   7      494.69      502.42     19.52 o 
  10   4   7      837.03      838.07     27.99 o 
  12   4   7       86.85       48.74     12.23 o 
  14   4   7        1.63        5.12      9.98 o 
  16   4   7        3.36        3.58     11.88 o 
 -29   5   7        1.01        0.74     10.50 o 
 -27   5   7       50.82       52.69     10.38 o 
 -25   5   7       19.15       16.81      7.99 o 
 -23   5   7        0.00       -2.73      6.44 o 
 -21   5   7      280.24      299.83     15.21 o 
 -19   5   7        1.24       -2.16      5.01 o 
 -17   5   7      135.78      133.57      9.27 o 
 -15   5   7     1369.96     1305.47     25.99 o 
 -13   5   7      686.57      706.91     17.98 o 
 -11   5   7      290.12      333.93     12.45 o 
  -9   5   7     1725.18     1734.42     26.79 o 
  -7   5   7      840.82      758.98     17.77 o 
  -5   5   7      791.06      817.44     16.62 o 
  -3   5   7       55.82       64.01      5.64 o 
  -1   5   7       35.84       25.10      4.61 o 
   1   5   7       51.60       46.10      6.09 o 
   3   5   7       26.87       33.56      5.82 o 
   5   5   7       52.89       30.74      7.48 o 
   7   5   7        0.54       -6.53      6.53 o 
   9   5   7       24.05       35.76      9.59 o 
  11   5   7       44.61       38.04     11.54 o 
  13   5   7       27.00       15.94     12.16 o 
  15   5   7       23.34       24.43     13.75 o 
  17   5   7        0.08        1.30     28.37 o 
 -28   6   7       40.81       34.45     11.25 o 
 -26   6   7       56.08       57.74     10.56 o 
 -24   6   7        4.82        5.95      7.98 o 
 -22   6   7        2.75        2.05      6.99 o 
 -20   6   7      370.52      395.50     17.28 o 
 -18   6   7       29.01       26.23      6.23 o 
 -16   6   7        6.81        3.62      5.07 o 
 -14   6   7      725.13      742.14     19.76 o 
 -12   6   7       33.97       28.09      5.82 o 
 -10   6   7       33.98       24.50      5.23 o 
  -8   6   7      211.82      225.86     10.28 o 
  -6   6   7        7.38        8.66      4.17 o 
  -4   6   7        0.58       -3.53      3.53 o 
  -2   6   7        4.37        9.06      4.20 o 
   0   6   7        3.66        5.97      4.91 o 
   2   6   7        7.02        3.35      4.83 o 
   4   6   7       29.61       30.37      6.58 o 
   6   6   7      463.92      483.71     22.35 o 
   8   6   7      107.81       87.72     13.45 o 
  10   6   7       11.05       13.81      8.84 o 
  12   6   7       23.09       30.95     12.57 o 
  14   6   7        1.21       17.52     12.94 o 
  16   6   7       24.68       68.73     34.85 o 
 -27   7   7       14.01       14.55     10.53 o 
 -25   7   7       12.85        4.60      8.48 o 
 -23   7   7       22.53       16.18      8.41 o 
 -21   7   7       12.30        9.47      7.22 o 
 -19   7   7        6.31       12.37      6.81 o 
 -17   7   7       45.22       45.28      9.46 o 
 -15   7   7       31.03       24.49      8.04 o 
 -13   7   7      202.89      204.89     12.10 o 
 -11   7   7      443.42      433.20     16.67 o 
  -9   7   7     1726.53     1754.92     31.13 o 
  -7   7   7        0.44        0.56      4.38 o 
  -5   7   7       19.85       13.33      4.95 o 
  -3   7   7      575.79      605.15     15.78 o 
  -1   7   7      236.01      228.09     11.89 o 
   1   7   7        0.01        5.65      5.21 o 
   3   7   7      231.01      213.01     13.21 o 
   5   7   7       18.87        8.49      7.58 o 
   7   7   7       61.68       79.97     11.53 o 
   9   7   7        8.24        3.94      8.09 o 
  11   7   7       54.17       70.31     12.03 o 
  13   7   7        0.38       -1.50     11.78 o 
 -26   8   7       24.47       37.40     12.25 o 
 -24   8   7        3.15       15.22      9.21 o 
 -22   8   7        4.58        5.48      8.14 o 
 -20   8   7       16.63       22.22      9.12 o 
 -18   8   7      191.84      220.13     14.19 o 
 -16   8   7      172.11      135.07     11.27 o 
 -14   8   7        8.82       -1.73      5.67 o 
 -12   8   7        6.15        6.96      5.99 o 
 -10   8   7        4.51        8.31      5.89 o 
  -8   8   7      188.02      170.09     15.08 o 
  -6   8   7     1087.80     1156.93     31.43 o 
  -4   8   7      930.89     1011.64     21.15 o 
  -2   8   7        2.54        0.89      5.15 o 
   0   8   7      175.57      150.75     11.46 o 
   2   8   7      220.32      254.07     16.08 o 
   4   8   7        0.22       -2.72      6.47 o 
   6   8   7        2.38        3.59      8.11 o 
   8   8   7        0.00       -5.12      8.13 o 
  10   8   7        0.56        4.76      8.82 o 
  12   8   7        0.08       -4.15      9.62 o 
 -23   9   7       17.90       25.80     10.80 o 
 -21   9   7       19.44       29.52      9.57 o 
 -19   9   7        0.10        1.05      7.40 o 
 -17   9   7        7.11        1.96      7.08 o 
 -15   9   7        5.85        9.70      7.37 o 
 -13   9   7        0.30        2.23      6.36 o 
 -11   9   7       34.61       12.10      6.95 o 
  -9   9   7      216.38      205.57     13.66 o 
  -7   9   7      215.11      228.05     12.43 o 
  -5   9   7      409.01      463.81     17.85 o 
  -3   9   7      101.70       96.04     11.85 o 
  -1   9   7      158.82      157.75     15.94 o 
   1   9   7        2.27       -3.55      6.70 o 
   3   9   7      132.67      106.70     13.74 o 
   5   9   7      106.57      109.22     11.27 o 
   7   9   7       69.52       77.22     11.81 o 
   9   9   7        9.62        7.38     10.23 o 
  11   9   7       31.07       25.18     16.73 o 
 -20  10   7        2.95        3.27      9.38 o 
 -18  10   7        5.44        4.41      8.11 o 
 -16  10   7        6.91        0.83      8.75 o 
 -14  10   7       11.08        6.35      7.89 o 
 -12  10   7       60.74       68.47      9.71 o 
 -10  10   7        4.38       13.41      7.76 o 
  -8  10   7        1.45        9.02      7.53 o 
  -6  10   7      132.31      161.26     12.12 o 
  -4  10   7      105.82      112.82     11.70 o 
  -2  10   7       75.39       89.11     11.26 o 
   0  10   7        2.35       -1.29      7.46 o 
   2  10   7      118.84      138.95     13.67 o 
   4  10   7       15.36       12.83      9.16 o 
   6  10   7       83.66      121.70     15.21 o 
   8  10   7        7.12       12.49     10.70 o 
 -17  11   7        8.23        4.37     10.65 o 
 -15  11   7        0.97        0.83      8.87 o 
 -13  11   7       33.52       41.83     10.46 o 
 -11  11   7        2.33       -0.86      8.49 o 
  -9  11   7       29.39       21.16      9.41 o 
  -7  11   7       14.18       20.26     10.35 o 
  -5  11   7        0.02        2.06      7.80 o 
  -3  11   7        0.84       -3.84      8.35 o 
  -1  11   7        0.00        4.70      8.95 o 
   1  11   7       46.24       61.24     12.35 o 
   3  11   7        6.46        7.37     11.68 o 
   5  11   7        3.84       10.97     13.03 o 
 -12  12   7        8.67       22.37     12.40 o 
 -10  12   7       28.71       42.58     14.66 o 
  -8  12   7        1.47       -9.57     10.25 o 
  -6  12   7        0.02       -1.65     11.73 o 
  -4  12   7        8.31        8.94     12.81 o 
  -2  12   7       22.41       35.80     11.36 o 
 -32   0   8       77.10       60.54     24.67 o 
 -30   0   8       19.39       44.79     27.72 o 
 -28   0   8       60.85       63.94     18.61 o 
 -26   0   8        8.70       13.98     10.28 o 
 -24   0   8       26.93       22.39     10.88 o 
 -22   0   8       14.89       16.54      7.89 o 
 -20   0   8       55.03       58.97      8.91 o 
 -18   0   8      692.44      756.73     20.61 o 
 -16   0   8      157.21      191.93     13.15 o 
 -14   0   8      343.09      382.32     13.82 o 
 -12   0   8     1954.94     1998.15     32.16 o 
 -10   0   8       61.59       74.91      6.73 o 
  -8   0   8     3596.60     3680.41     50.93 o 
  -6   0   8     6844.20     6773.18     86.21 o 
  -4   0   8     3002.43     3324.98     43.72 o 
  -2   0   8      130.48      136.50      8.20 o 
   0   0   8      972.20      950.19     22.05 o 
   2   0   8      930.04      920.46     22.38 o 
   4   0   8      924.40      987.98     28.71 o 
   6   0   8       20.73       30.54      9.53 o 
   8   0   8       45.37       53.49     12.14 o 
  10   0   8       49.99       16.66     11.84 o 
  12   0   8        4.73       -2.88     11.06 o 
  14   0   8       21.91       20.89     17.77 o 
  16   0   8        2.07        1.65     18.25 o 
 -31   1   8       29.01       29.52     18.61 o 
 -29   1   8        0.04      -12.65     12.65 o 
 -27   1   8      152.96      170.21     15.03 o 
 -25   1   8       32.39       36.50      8.23 o 
 -23   1   8      277.67      316.40     16.09 o 
 -21   1   8       61.63       61.97      6.66 o 
 -19   1   8       26.20       19.96      4.55 o 
 -17   1   8      298.89      331.78     15.06 o 
 -15   1   8      213.70      223.72      8.38 o 
 -13   1   8      263.69      282.45      7.71 o 
 -11   1   8      499.03      574.26     12.52 o 
  -9   1   8     8688.57     8345.96     70.55 o 
  -7   1   8     5847.87     5842.90     72.26 o 
  -5   1   8        0.84       -1.31      2.47 o 
  -3   1   8      449.47      512.76     10.54 o 
  -1   1   8       27.75       33.78      3.80 o 
   1   1   8      624.17      630.95     13.39 o 
   3   1   8       30.73       28.22      5.02 o 
   5   1   8        1.99        3.20      4.84 o 
   7   1   8       22.13       16.72      6.00 o 
   9   1   8       90.98       98.79     14.28 o 
  11   1   8        0.06       -1.14      7.33 o 
  13   1   8        1.23       -7.71      9.02 o 
  15   1   8       27.18       37.85     13.63 o 
  17   1   8        3.06        2.34     15.77 o 
 -32   2   8       22.64       54.94     19.58 o 
 -30   2   8        1.04       -0.79     13.46 o 
 -28   2   8      141.69      149.12     17.24 o 
 -26   2   8      139.48      173.82     13.73 o 
 -24   2   8       32.75       20.67      6.41 o 
 -22   2   8      128.67      120.06      9.34 o 
 -20   2   8       14.31       12.98      5.05 o 
 -18   2   8        8.14        2.07      4.21 o 
 -16   2   8      167.44      160.84      7.63 o 
 -14   2   8      457.37      437.51     14.16 o 
 -12   2   8        4.09       -0.75      2.72 o 
 -10   2   8      917.15      889.07     14.84 o 
  -8   2   8       97.13       85.04      8.98 o 
  -6   2   8      260.40      240.61      7.86 o 
  -4   2   8      833.15      905.77     16.18 o 
  -2   2   8       81.78       70.36      5.74 o 
   0   2   8       77.91       71.16      5.52 o 
   2   2   8       14.93       16.53      4.49 o 
   4   2   8       27.65       34.17      6.10 o 
   6   2   8        8.81        7.52      5.99 o 
   8   2   8        0.01       -2.56      6.15 o 
  10   2   8        7.74        6.20      7.31 o 
  12   2   8       14.27       24.41     11.14 o 
  14   2   8        0.89        1.69     10.97 o 
  16   2   8       34.99       34.18     13.57 o 
 -31   3   8        3.94        0.70     15.65 o 
 -29   3   8      122.29      154.58     18.88 o 
 -27   3   8       86.17       82.75     13.57 o 
 -25   3   8        1.88        7.76      7.30 o 
 -23   3   8        3.18       -2.77      5.27 o 
 -21   3   8      360.28      372.59     14.19 o 
 -19   3   8      437.84      440.54     15.35 o 
 -17   3   8      137.28      125.48      9.49 o 
 -15   3   8        0.14       -2.71      3.83 o 
 -13   3   8        0.07        0.08      3.43 o 
 -11   3   8      144.91       99.05      8.92 o 
  -9   3   8       66.29       73.12      9.87 o 
  -7   3   8     2634.15     2730.00     36.49 o 
  -5   3   8       19.38       23.85      4.17 o 
  -3   3   8      285.28      374.89     11.56 o 
  -1   3   8       88.76       78.67      6.34 o 
   1   3   8        1.18        4.82      4.49 o 
   3   3   8      177.92      178.60     10.20 o 
   5   3   8       11.77       16.59      5.51 o 
   7   3   8      372.40      350.77     16.80 o 
   9   3   8      134.23      120.14     13.03 o 
  11   3   8       21.97       21.49      9.94 o 
  13   3   8        9.97       -5.76     11.04 o 
  15   3   8       42.69       47.77     13.42 o 
 -30   4   8        0.76       -4.32     12.53 o 
 -28   4   8       46.12       52.17     11.10 o 
 -26   4   8       40.66       43.77      9.56 o 
 -24   4   8       24.53       24.81     10.16 o 
 -22   4   8      980.27     1036.20     22.86 o 
 -20   4   8        7.37       15.62      5.73 o 
 -18   4   8      111.70      112.31     14.22 o 
 -16   4   8        0.95       -2.09      5.06 o 
 -14   4   8       34.17       18.11      9.04 o 
 -12   4   8      318.12      340.89     11.61 o 
 -10   4   8        0.01        1.23      3.66 o 
  -8   4   8       69.82       53.70      7.72 o 
  -6   4   8      398.03      422.86     14.00 o 
  -4   4   8       19.48       17.41      4.32 o 
  -2   4   8        3.82        0.66      4.42 o 
   0   4   8        4.64        9.56      4.77 o 
   2   4   8       16.79       23.26      5.60 o 
   4   4   8      717.17      739.30     19.93 o 
   6   4   8      282.54      309.37     21.53 o 
   8   4   8       27.32       22.68     11.23 o 
  10   4   8      376.44      371.75     24.48 o 
  12   4   8        1.15       10.36     11.18 o 
  14   4   8        9.50        3.02     13.32 o 
  16   4   8        8.62       10.19     19.59 o 
 -29   5   8       36.85       32.61     13.06 o 
 -27   5   8       64.99       67.07     10.82 o 
 -25   5   8      158.95      147.05     12.50 o 
 -23   5   8        5.56       -3.50      6.49 o 
 -21   5   8       17.47       26.51      6.64 o 
 -19   5   8       21.52       35.45      6.77 o 
 -17   5   8      150.47      153.42     12.03 o 
 -15   5   8     1165.80     1123.34     26.08 o 
 -13   5   8       86.80       82.72      7.73 o 
 -11   5   8      714.96      661.52     19.92 o 
  -9   5   8       35.29       30.47      5.05 o 
  -7   5   8       44.63       31.80      4.90 o 
  -5   5   8      228.62      235.18     11.92 o 
  -3   5   8       56.68       57.70      8.08 o 
  -1   5   8      779.87      803.47     19.39 o 
   1   5   8       43.33       53.77      7.18 o 
   3   5   8      258.66      290.94     13.93 o 
   5   5   8      219.38      177.35     17.33 o 
   7   5   8      118.71      146.26     14.13 o 
   9   5   8      307.75      288.25     22.32 o 
  11   5   8       17.23       10.89     11.37 o 
  13   5   8        4.75       19.63     14.70 o 
  15   5   8        6.01      -15.24     15.24 o 
 -28   6   8       17.83        1.13      9.94 o 
 -26   6   8       32.86       39.54     10.10 o 
 -24   6   8        2.90       12.69      7.98 o 
 -22   6   8       58.74       48.86      9.12 o 
 -20   6   8      115.78      116.25     11.04 o 
 -18   6   8       59.81       45.09      7.14 o 
 -16   6   8      203.07      207.01     12.47 o 
 -14   6   8      103.06       85.41      9.16 o 
 -12   6   8      362.10      348.80     14.12 o 
 -10   6   8      353.57      348.65     14.53 o 
  -8   6   8      340.94      324.13     12.21 o 
  -6   6   8        0.01        4.86      4.22 o 
  -4   6   8       65.32       80.37      7.05 o 
  -2   6   8        0.01       -1.64      4.74 o 
   0   6   8      503.64      549.34     30.00 o 
   2   6   8      303.54      293.64     14.02 o 
   4   6   8       14.75        2.77      6.87 o 
   6   6   8      357.50      398.35     22.74 o 
   8   6   8        0.02       -4.23      8.45 o 
  10   6   8      131.70      147.32     17.64 o 
  12   6   8        0.44       -0.48     11.39 o 
  14   6   8        2.82       14.59     17.00 o 
 -27   7   8        0.01        2.67      9.68 o 
 -25   7   8        8.54        7.75      9.00 o 
 -23   7   8        2.97        9.55      8.04 o 
 -21   7   8        9.59       15.03      7.66 o 
 -19   7   8       21.83       16.97      6.81 o 
 -17   7   8       50.57       50.31      7.77 o 
 -15   7   8       12.39       13.55      6.31 o 
 -13   7   8      161.30      175.86     12.30 o 
 -11   7   8        6.84        6.80      5.35 o 
  -9   7   8      183.39      194.16     11.39 o 
  -7   7   8      778.91      741.96     21.31 o 
  -5   7   8      430.77      426.34     14.41 o 
  -3   7   8      191.56      175.33     10.92 o 
  -1   7   8      102.08       95.64      8.94 o 
   1   7   8      201.93      206.55     13.66 o 
   3   7   8        1.88        0.12      6.03 o 
   5   7   8        8.75        6.14      8.25 o 
   7   7   8        1.75       -0.79      8.64 o 
   9   7   8       13.73       11.77     10.02 o 
  11   7   8        0.01       -2.07     11.96 o 
  13   7   8       30.57       58.03     32.26 o 
 -26   8   8        8.54        6.68     12.47 o 
 -24   8   8       21.22       40.23      9.89 o 
 -22   8   8        0.27        2.23      8.27 o 
 -20   8   8       28.70       28.92      8.07 o 
 -18   8   8        3.62        7.24      6.69 o 
 -16   8   8        3.11       12.29      6.75 o 
 -14   8   8       15.93        8.53      6.70 o 
 -12   8   8      175.97      181.29     13.16 o 
 -10   8   8      967.90     1026.22     23.94 o 
  -8   8   8      256.38      254.83     13.11 o 
  -6   8   8      431.32      402.29     20.09 o 
  -4   8   8      414.37      407.50     16.08 o 
  -2   8   8       11.03        5.10      6.47 o 
   0   8   8       17.30       19.53      7.43 o 
   2   8   8      211.16      225.97     15.07 o 
   4   8   8       44.50       35.88      9.60 o 
   6   8   8       11.06        7.71      8.82 o 
   8   8   8        1.71        6.63      9.47 o 
  10   8   8       20.01       20.83     10.97 o 
 -23   9   8        2.89        4.69      9.59 o 
 -21   9   8       11.10       18.36      8.98 o 
 -19   9   8       11.24       18.90      8.94 o 
 -17   9   8        0.04        5.78      8.03 o 
 -15   9   8        8.37        3.34      7.90 o 
 -13   9   8       42.37       49.53      9.56 o 
 -11   9   8       30.55       37.14      8.75 o 
  -9   9   8       25.58       22.55      7.18 o 
  -7   9   8        6.09        8.28      6.19 o 
  -5   9   8      131.67      137.35     11.61 o 
  -3   9   8       21.35       29.02      8.69 o 
  -1   9   8      174.99      150.16     15.94 o 
   1   9   8      411.91      444.30     20.16 o 
   3   9   8        7.88        0.91      8.63 o 
   5   9   8        4.34        7.23      9.54 o 
   7   9   8       11.85       12.90     10.26 o 
   9   9   8       18.84       19.69     16.53 o 
 -20  10   8        0.30        5.87      9.56 o 
 -18  10   8        1.06        7.71      8.20 o 
 -16  10   8       99.96       99.13     12.90 o 
 -14  10   8        9.82        3.45      8.70 o 
 -12  10   8        0.09       -7.53      7.53 o 
 -10  10   8      101.16       85.30     11.20 o 
  -8  10   8        1.43       -0.38      6.93 o 
  -6  10   8       60.17       51.73     11.88 o 
  -4  10   8        2.54        3.89      8.01 o 
  -2  10   8       19.71       15.75      8.65 o 
   0  10   8        3.80        9.95      8.36 o 
   2  10   8       13.46       14.98      9.69 o 
   4  10   8        1.77        6.12      9.15 o 
   6  10   8        9.02        3.10     16.68 o 
 -17  11   8        0.11        4.46     11.07 o 
 -15  11   8       61.90       56.76     13.01 o 
 -13  11   8       11.84       15.56      9.60 o 
 -11  11   8       14.24       11.50      9.40 o 
  -9  11   8        2.05       10.97      9.56 o 
  -7  11   8        1.94       -0.89      8.61 o 
  -5  11   8        5.32       19.91      8.92 o 
  -3  11   8        7.64        0.05      8.27 o 
  -1  11   8        3.53       -8.63      9.38 o 
   1  11   8        1.27        4.18     10.21 o 
 -10  12   8        5.51       29.18     30.15 o 
  -8  12   8       44.84       51.13     18.81 o 
  -6  12   8        1.69       10.84     18.91 o 
 -31   1   9        0.00       -8.25     14.42 o 
 -29   1   9       15.71       27.29     11.96 o 
 -27   1   9        7.36        1.94      8.56 o 
 -25   1   9       68.06       76.24     14.18 o 
 -23   1   9       18.34       11.92      6.85 o 
 -21   1   9      141.52      149.83     12.32 o 
 -19   1   9       31.18       25.74      4.93 o 
 -17   1   9       44.22       38.34      4.92 o 
 -15   1   9        1.86        2.52      3.21 o 
 -13   1   9      290.85      274.72      9.27 o 
 -11   1   9      105.84       93.97      6.14 o 
  -9   1   9       79.88      110.93      6.89 o 
  -7   1   9     1187.41     1121.64     23.24 o 
  -5   1   9     1116.71     1139.16     26.47 o 
  -3   1   9      938.42      912.68     21.15 o 
  -1   1   9      120.97       93.49      7.49 o 
   1   1   9       25.68       19.70      5.40 o 
   3   1   9      140.33      163.27     10.23 o 
   5   1   9        5.89        7.28      6.94 o 
   7   1   9        0.39        9.24      7.17 o 
   9   1   9       66.34       81.17     11.92 o 
  11   1   9        2.03       -8.95      8.95 o 
  13   1   9      129.13      148.56     19.12 o 
  15   1   9        1.62      -12.02     12.02 o 
 -32   2   9        4.96        6.42     15.30 o 
 -30   2   9      121.15      141.74     20.99 o 
 -28   2   9        5.49        3.32     11.05 o 
 -26   2   9        3.99        0.88     10.18 o 
 -24   2   9        2.48       -1.17      6.07 o 
 -22   2   9      202.76      228.99     21.89 o 
 -20   2   9        0.35       -4.11      4.30 o 
 -18   2   9      217.66      230.18     11.55 o 
 -16   2   9      514.72      525.64     14.62 o 
 -14   2   9      102.16       73.04     10.74 o 
 -12   2   9      385.82      370.73     11.93 o 
 -10   2   9      241.96      221.44     10.36 o 
  -8   2   9      331.85      275.71     10.38 o 
  -6   2   9      244.79      259.95     10.72 o 
  -4   2   9       94.15       88.14      7.69 o 
  -2   2   9      590.83      616.58     16.98 o 
   0   2   9       54.54       39.45      5.57 o 
   2   2   9      334.52      382.00     14.24 o 
   4   2   9        6.72        9.94      5.80 o 
   6   2   9      112.76       82.03     10.29 o 
   8   2   9        0.23        1.45      7.74 o 
  10   2   9       88.07       83.04     14.74 o 
  12   2   9        1.50        5.45     10.89 o 
  14   2   9        9.08        6.23     13.08 o 
 -31   3   9       41.55       60.61     17.38 o 
 -29   3   9        7.70       -2.49     11.77 o 
 -27   3   9      106.52      102.26     13.63 o 
 -25   3   9      289.78      302.55     16.91 o 
 -23   3   9       47.47       45.45      9.42 o 
 -21   3   9      121.85      151.89     10.50 o 
 -19   3   9      113.77       93.87      9.26 o 
 -17   3   9       27.33       22.85      7.52 o 
 -15   3   9      224.74      198.43      9.89 o 
 -13   3   9      895.86      857.71     17.86 o 
 -11   3   9      490.31      513.74     13.95 o 
  -9   3   9       28.13       33.70      5.03 o 
  -7   3   9      642.88      657.92     17.52 o 
  -5   3   9       42.22       50.80      5.73 o 
  -3   3   9      221.79      249.69     11.03 o 
  -1   3   9        6.53       -4.07      4.07 o 
   1   3   9      121.69      129.77     10.12 o 
   3   3   9      494.16      482.52     22.18 o 
   5   3   9       92.46      103.74     10.35 o 
   7   3   9       54.08       76.78     11.94 o 
   9   3   9      389.15      401.48     25.87 o 
  11   3   9       21.92       17.55     15.24 o 
  13   3   9       15.32        9.07     15.56 o 
  15   3   9        3.47       14.57     20.79 o 
 -30   4   9        5.16        5.51     11.18 o 
 -28   4   9       28.25       39.60     11.12 o 
 -26   4   9       85.95       92.46     13.50 o 
 -24   4   9      106.68       89.33      9.41 o 
 -22   4   9      250.40      278.63     13.55 o 
 -20   4   9      200.88      208.39     13.19 o 
 -18   4   9        2.11       -4.72      4.72 o 
 -16   4   9      360.97      338.44     16.43 o 
 -14   4   9       14.29       20.28      5.02 o 
 -12   4   9      753.79      750.37     23.06 o 
 -10   4   9       54.01       56.70      5.91 o 
  -8   4   9       98.78      112.19     12.16 o 
  -6   4   9       23.84       15.21      4.29 o 
  -4   4   9      440.39      438.72     16.77 o 
  -2   4   9      401.98      425.51     19.02 o 
   0   4   9       51.67       56.12      7.21 o 
   2   4   9      359.93      380.04     15.56 o 
   4   4   9       50.56       58.35      8.29 o 
   6   4   9       34.50       21.43     11.26 o 
   8   4   9        2.46        9.80     10.89 o 
  10   4   9       16.17       13.83     11.24 o 
  12   4   9       24.48       27.38     14.35 o 
  14   4   9        3.60        1.88     19.46 o 
 -29   5   9        0.05        2.74     10.38 o 
 -27   5   9        7.02       17.19      9.92 o 
 -25   5   9      147.17      149.88     12.82 o 
 -23   5   9        0.23        2.07      6.50 o 
 -21   5   9        2.01       -4.37      5.63 o 
 -19   5   9       88.62       79.80     10.00 o 
 -17   5   9       24.77       23.72      6.59 o 
 -15   5   9       31.91       26.31      6.78 o 
 -13   5   9       69.26       58.24      7.94 o 
 -11   5   9       82.52       90.89      7.31 o 
  -9   5   9      175.57      182.74      9.78 o 
  -7   5   9       20.00       14.27      4.67 o 
  -5   5   9        0.59        1.76      4.23 o 
  -3   5   9      328.83      332.28     14.08 o 
  -1   5   9       29.43       40.91      6.71 o 
   1   5   9       38.66       37.37      6.76 o 
   3   5   9       77.80       68.74     11.47 o 
   5   5   9      106.91      106.77     11.49 o 
   7   5   9      178.71      226.30     20.17 o 
   9   5   9       32.48       31.46     18.67 o 
  11   5   9        0.00      -11.68     11.68 o 
  13   5   9        6.01        8.61     16.60 o 
 -28   6   9        0.29        1.88      9.31 o 
 -26   6   9       20.29       19.05      9.34 o 
 -24   6   9       10.51        9.92      8.42 o 
 -22   6   9       14.83       14.40      6.69 o 
 -20   6   9       68.54       46.12      7.91 o 
 -18   6   9        8.65       -6.08      6.08 o 
 -16   6   9       19.47        6.74      6.51 o 
 -14   6   9      764.37      780.77     20.94 o 
 -12   6   9       69.64       75.84      8.20 o 
 -10   6   9        2.36       -3.30      4.62 o 
  -8   6   9        0.09       -3.48      4.23 o 
  -6   6   9      256.88      270.70     11.97 o 
  -4   6   9       30.66       20.40      5.96 o 
  -2   6   9      101.37       79.48      8.36 o 
   0   6   9        0.01       -3.44      5.74 o 
   2   6   9        0.92       -1.48      6.05 o 
   4   6   9      466.33      522.10     21.83 o 
   6   6   9      105.32       95.36     14.68 o 
   8   6   9       43.99       78.43     15.22 o 
  10   6   9        7.20       17.00     14.27 o 
  12   6   9        0.09        0.16     15.68 o 
 -27   7   9        0.57       -0.67      9.63 o 
 -25   7   9       12.57        8.98      8.95 o 
 -23   7   9        0.06       -5.42      7.95 o 
 -21   7   9        8.41        1.65      7.88 o 
 -19   7   9        3.80       -5.61      5.97 o 
 -17   7   9       37.25       49.80      9.25 o 
 -15   7   9      160.00      162.91     16.48 o 
 -13   7   9       55.57       74.44      8.60 o 
 -11   7   9     1299.13     1348.38     28.05 o 
  -9   7   9      210.51      203.17     14.66 o 
  -7   7   9      422.78      431.76     20.88 o 
  -5   7   9       64.88       43.12     10.06 o 
  -3   7   9       49.02       42.24      7.59 o 
  -1   7   9       92.25       85.96      9.13 o 
   1   7   9      128.65      153.93     19.67 o 
   3   7   9      369.26      424.40     27.71 o 
   5   7   9       43.33       35.62      9.53 o 
   7   7   9       16.21       -2.06      9.67 o 
   9   7   9        3.04        7.97     11.88 o 
  11   7   9        0.27        5.84     27.23 o 
 -26   8   9       26.27       27.31     12.69 o 
 -24   8   9       17.52       17.74      9.90 o 
 -22   8   9        5.53        7.22      8.80 o 
 -20   8   9        3.68       -3.34      8.00 o 
 -18   8   9        5.70        9.46      7.19 o 
 -16   8   9        0.73        1.24      7.88 o 
 -14   8   9       59.66       61.40      9.66 o 
 -12   8   9        0.04       -2.44      5.95 o 
 -10   8   9       76.24       69.83      8.72 o 
  -8   8   9       37.13       28.88      7.28 o 
  -6   8   9      247.26      286.20     14.41 o 
  -4   8   9       98.94      128.15     11.70 o 
  -2   8   9       13.67        8.43      6.96 o 
   0   8   9       77.36       58.41      9.92 o 
   2   8   9       27.22       25.17      8.84 o 
   4   8   9       17.06       18.91      9.99 o 
   6   8   9        9.28        7.87     10.60 o 
   8   8   9       31.05       31.29     12.87 o 
 -23   9   9        0.04       -7.07     10.98 o 
 -21   9   9       53.57       60.87     10.89 o 
 -19   9   9        3.82        2.73      8.55 o 
 -17   9   9      180.90      205.42     15.85 o 
 -15   9   9       15.64       11.47      8.49 o 
 -13   9   9       11.52        7.28      7.95 o 
 -11   9   9       10.62       11.30      6.90 o 
  -9   9   9      160.79      145.99     16.93 o 
  -7   9   9      105.29      109.23     11.24 o 
  -5   9   9       54.31       71.79     10.14 o 
  -3   9   9       91.13       87.12     10.83 o 
  -1   9   9        0.63        0.08      7.79 o 
   1   9   9        9.31       -0.31      8.23 o 
   3   9   9       72.43      103.89     16.75 o 
   5   9   9       10.39       21.85     11.84 o 
   7   9   9        0.02        4.63     19.04 o 
 -20  10   9        0.24        2.80     10.09 o 
 -18  10   9       64.34       70.73     13.34 o 
 -16  10   9       96.89      113.02     13.19 o 
 -14  10   9        1.39       -7.18      8.28 o 
 -12  10   9       77.05       56.68     10.67 o 
 -10  10   9       50.10       36.83      8.68 o 
  -8  10   9        1.49       -2.69      7.72 o 
  -6  10   9       16.69        3.36      8.74 o 
  -4  10   9       36.61       33.25     10.19 o 
  -2  10   9      147.45      191.11     15.13 o 
   0  10   9        0.11        1.41      8.86 o 
   2  10   9       90.46       88.11     13.34 o 
   4  10   9       37.89       71.81     33.23 o 
 -15  11   9        2.08       -0.68     10.73 o 
 -13  11   9       68.82       54.28     17.48 o 
 -11  11   9        1.81        6.35     10.28 o 
  -9  11   9        0.12        0.46     10.58 o 
  -7  11   9       20.38       27.74     10.15 o 
  -5  11   9       31.47       48.76     11.24 o 
  -3  11   9        0.11       -9.85     10.05 o 
  -1  11   9       31.63       44.24     18.16 o 
 -32   0  10        1.09        8.27     32.10 o 
 -30   0  10        0.89       -0.82     16.16 o 
 -28   0  10        3.69       19.74     15.51 o 
 -26   0  10       83.88       29.98     15.54 o 
 -24   0  10        9.00       13.20     11.33 o 
 -22   0  10       53.09       51.66     11.72 o 
 -20   0  10      194.62      201.43     14.58 o 
 -18   0  10      634.44      717.09     23.27 o 
 -16   0  10      455.54      480.22     18.62 o 
 -14   0  10      406.29      396.76     16.87 o 
 -12   0  10      492.91      492.71     26.70 o 
 -10   0  10      761.58      786.30     18.47 o 
  -8   0  10     1390.45     1268.40     26.98 o 
  -6   0  10       59.95       57.81      7.75 o 
  -4   0  10       61.93       62.97     14.32 o 
  -2   0  10       54.86       56.89      9.84 o 
   0   0  10      480.13      442.36     28.65 o 
   2   0  10     1818.76     1845.64     90.29 o 
   4   0  10       57.49       44.22     14.56 o 
   6   0  10      285.43      308.71     36.31 o 
   8   0  10        3.01       -6.15     12.67 o 
  10   0  10       26.67       14.54     16.28 o 
  12   0  10       13.33        3.95     31.69 o 
  14   0  10        3.80       -0.81     23.99 o 
 -31   1  10       92.39       71.31     18.94 o 
 -29   1  10        7.19       16.27      9.97 o 
 -27   1  10       51.37       55.32     11.00 o 
 -25   1  10        1.52        0.69      7.13 o 
 -23   1  10       75.65       88.21      9.77 o 
 -21   1  10       18.05       23.41      6.52 o 
 -19   1  10        7.53        3.09      5.04 o 
 -17   1  10      659.87      670.37     17.26 o 
 -15   1  10      351.45      336.95     13.09 o 
 -13   1  10      125.20      144.50     10.64 o 
 -11   1  10       84.90       74.96      6.55 o 
  -9   1  10        8.51       15.66      4.39 o 
  -7   1  10      897.02      864.66     20.35 o 
  -5   1  10     1349.87     1362.94     26.19 o 
  -3   1  10       25.60        7.37      4.66 o 
  -1   1  10      159.26      147.04      9.89 o 
   1   1  10     1519.71     1681.01     30.56 o 
   3   1  10        1.89       10.15      7.10 o 
   5   1  10       13.34        0.67      7.25 o 
   7   1  10       40.39       63.34     10.87 o 
   9   1  10      170.71      184.43     16.72 o 
  11   1  10       44.03       38.65     15.28 o 
  13   1  10        2.61        2.45     14.36 o 
 -32   2  10       25.67       12.28     17.60 o 
 -30   2  10        0.98        1.24     13.40 o 
 -28   2  10       30.41       20.99     13.56 o 
 -26   2  10       77.47       98.93     12.13 o 
 -24   2  10       14.58       12.49      7.65 o 
 -22   2  10        1.83        3.11      6.20 o 
 -20   2  10        0.13        0.68      5.38 o 
 -18   2  10      151.94      139.08      9.48 o 
 -16   2  10       86.80       79.57      7.42 o 
 -14   2  10      200.48      187.62     10.37 o 
 -12   2  10        6.96        7.60      4.15 o 
 -10   2  10      239.02      256.44     11.57 o 
  -8   2  10      295.07      336.59     12.76 o 
  -6   2  10       17.59       11.67      4.50 o 
  -4   2  10     1116.79     1186.62     21.89 o 
  -2   2  10       16.23       19.82      5.14 o 
   0   2  10        0.86        1.61      5.37 o 
   2   2  10      152.39      179.06     12.45 o 
   4   2  10       63.09       48.55      9.50 o 
   6   2  10      473.91      499.90     32.62 o 
   8   2  10        7.84       -5.36     10.25 o 
  10   2  10       23.56       38.67     15.60 o 
  12   2  10       94.76      119.58     22.19 o 
 -31   3  10        0.66      -12.58     13.04 o 
 -29   3  10       64.64       87.88     15.37 o 
 -27   3  10      205.45      215.96     19.35 o 
 -25   3  10        0.16       -4.33      7.12 o 
 -23   3  10       12.11       -2.51      6.83 o 
 -21   3  10        0.15       -4.10      5.88 o 
 -19   3  10       28.82       26.25      9.23 o 
 -17   3  10      127.14      130.09      8.89 o 
 -15   3  10      843.20      834.87     24.38 o 
 -13   3  10        3.93        1.11      4.23 o 
 -11   3  10        3.49       -3.93      3.93 o 
  -9   3  10      348.36      301.48     12.27 o 
  -7   3  10      252.67      258.46     11.07 o 
  -5   3  10      138.81      153.98      8.92 o 
  -3   3  10      197.74      176.06     10.16 o 
  -1   3  10      214.06      220.84     13.20 o 
   1   3  10        1.06        1.48      5.93 o 
   3   3  10       46.96       64.30      9.20 o 
   5   3  10      605.69      613.78     25.00 o 
   7   3  10       65.37       52.61     11.56 o 
   9   3  10        7.26       -2.70     13.23 o 
  11   3  10       75.35       73.20     19.64 o 
  13   3  10       13.25       22.45     20.37 o 
 -30   4  10       11.70       17.67     12.86 o 
 -28   4  10        9.14        5.52     10.39 o 
 -26   4  10       43.74       30.46     10.52 o 
 -24   4  10        1.98        9.11      7.84 o 
 -22   4  10      156.64      151.89     15.12 o 
 -20   4  10       56.67       43.62     12.69 o 
 -18   4  10        0.67        2.48      5.57 o 
 -16   4  10      102.08       90.99      9.64 o 
 -14   4  10      244.75      228.55     11.14 o 
 -12   4  10       20.99       14.26      4.92 o 
 -10   4  10      532.53      562.73     15.65 o 
  -8   4  10       15.87        8.53      4.56 o 
  -6   4  10      118.81      128.37      8.55 o 
  -4   4  10        7.81       -0.02      4.95 o 
  -2   4  10      114.51      146.69     10.22 o 
   0   4  10       21.56        6.48      5.62 o 
   2   4  10      238.93      234.89     15.88 o 
   4   4  10        3.52        9.85      7.49 o 
   6   4  10        0.00       -8.26      9.67 o 
   8   4  10       15.15       16.21     11.80 o 
  10   4  10        1.76      -12.11     12.11 o 
  12   4  10        2.97       -4.91     19.44 o 
 -29   5  10       17.20       20.20     11.97 o 
 -27   5  10       14.88        9.04     10.44 o 
 -25   5  10        7.33        4.25      8.69 o 
 -23   5  10       27.92       50.66     10.40 o 
 -21   5  10      811.98      836.05     25.07 o 
 -19   5  10       80.05       84.65     10.37 o 
 -17   5  10        9.15        4.48      6.32 o 
 -15   5  10      786.12      897.32     22.41 o 
 -13   5  10        2.05        4.24      4.99 o 
 -11   5  10      227.31      231.86     11.34 o 
  -9   5  10        6.82        3.52      4.86 o 
  -7   5  10      260.20      299.15     12.94 o 
  -5   5  10      517.44      514.79     17.38 o 
  -3   5  10       50.92       54.93      9.32 o 
  -1   5  10      200.56      184.10     12.12 o 
   1   5  10       67.88       60.77      8.52 o 
   3   5  10      127.04      138.76     11.39 o 
   5   5  10       30.74       16.00      9.88 o 
   7   5  10       66.94       44.19     13.05 o 
   9   5  10       33.96       37.88     14.32 o 
  11   5  10       40.66       45.03     18.96 o 
 -28   6  10        7.07       21.62     11.05 o 
 -26   6  10       55.11       43.25     10.13 o 
 -24   6  10        0.06        3.51      8.63 o 
 -22   6  10       83.48       70.46     10.57 o 
 -20   6  10      210.52      164.45     14.19 o 
 -18   6  10        7.02        7.78      7.32 o 
 -16   6  10       22.18       10.81      6.67 o 
 -14   6  10       16.77        6.78      8.48 o 
 -12   6  10      125.30      112.12      9.61 o 
 -10   6  10      640.83      689.66     18.35 o 
  -8   6  10       82.06       61.88      7.24 o 
  -6   6  10      100.43       92.51      9.06 o 
  -4   6  10       16.44        5.16      5.96 o 
  -2   6  10      240.23      235.11     13.57 o 
   0   6  10       21.12       15.45      7.02 o 
   2   6  10      131.54      112.67     11.77 o 
   4   6  10        7.16        7.99      8.77 o 
   6   6  10        8.28       12.90     11.73 o 
   8   6  10        8.82        1.49     11.73 o 
  10   6  10       16.30       10.95     17.07 o 
 -27   7  10        2.27       -9.43      9.43 o 
 -25   7  10       95.91      103.81     12.43 o 
 -23   7  10        4.32       -2.50      9.00 o 
 -21   7  10       15.71        1.81      7.36 o 
 -19   7  10       38.02       22.40      9.41 o 
 -17   7  10      104.51      105.08     11.17 o 
 -15   7  10      228.83      223.47     14.88 o 
 -13   7  10       30.70       18.87      6.95 o 
 -11   7  10      896.38      909.63     32.06 o 
  -9   7  10      178.05      171.62     10.70 o 
  -7   7  10        4.45        4.62      9.25 o 
  -5   7  10        6.44       10.34      6.67 o 
  -3   7  10        1.37       -3.35      6.23 o 
  -1   7  10        1.10       -6.41      6.89 o 
   1   7  10       23.82       24.66      8.17 o 
   3   7  10        6.18        9.49      8.84 o 
   5   7  10        1.78       -1.03      8.95 o 
   7   7  10        0.30        9.63     13.05 o 
   9   7  10        0.01       32.26     27.23 o 
 -26   8  10       31.75       26.79     13.94 o 
 -24   8  10       20.29       22.74     10.12 o 
 -22   8  10        0.15       -6.09      9.35 o 
 -20   8  10       25.26       38.84     11.20 o 
 -18   8  10        3.29       -2.38      7.61 o 
 -16   8  10       10.90        4.06      7.92 o 
 -14   8  10       58.64       65.32     10.43 o 
 -12   8  10      137.82      139.34     11.44 o 
 -10   8  10       61.61       70.93      9.12 o 
  -8   8  10      263.22      253.68     16.74 o 
  -6   8  10       73.06       85.11      9.75 o 
  -4   8  10       81.81       73.99      9.64 o 
  -2   8  10        2.17       -0.09      7.82 o 
   0   8  10       19.90       23.06      8.81 o 
   2   8  10        1.00       -3.80      8.87 o 
   4   8  10        8.80       12.87     10.60 o 
   6   8  10        1.56       -1.55     13.38 o 
 -23   9  10        7.20        1.71     13.10 o 
 -21   9  10       60.83       66.68     12.78 o 
 -19   9  10        0.44        0.74      8.23 o 
 -17   9  10       26.78       32.41      9.84 o 
 -15   9  10       82.47       80.85     11.69 o 
 -13   9  10       50.95       53.80     10.24 o 
 -11   9  10        2.75        7.47      7.20 o 
  -9   9  10       93.98       71.06     10.62 o 
  -7   9  10        0.03        1.55      7.76 o 
  -5   9  10       52.48       32.23      9.95 o 
  -3   9  10       32.12       23.98      8.93 o 
  -1   9  10        7.06       12.13      9.25 o 
   1   9  10       26.84       56.55     11.51 o 
   3   9  10        0.34        6.71     11.63 o 
 -20  10  10       38.00       63.43     23.20 o 
 -18  10  10       64.95      105.98     18.22 o 
 -16  10  10        0.00        0.41      9.26 o 
 -14  10  10      161.55      173.26     15.58 o 
 -12  10  10        2.04       -2.31      8.71 o 
 -10  10  10        7.63        2.35      8.45 o 
  -8  10  10       14.34       12.50      8.80 o 
  -6  10  10        4.96       -4.69      8.72 o 
  -4  10  10       11.71       23.13      9.85 o 
  -2  10  10        0.01       -2.83      8.57 o 
   0  10  10        0.56       -7.92      9.63 o 
 -13  11  10       50.75       75.09     18.20 o 
 -11  11  10        4.85        8.53     11.83 o 
  -9  11  10       22.25        9.00     15.26 o 
  -7  11  10        0.10       -5.45     10.58 o 
  -5  11  10       37.03       18.32     27.88 o 
 -31   1  11        1.64       -6.02     17.67 o 
 -29   1  11        0.01        5.86     11.95 o 
 -27   1  11        2.62       11.11     11.44 o 
 -25   1  11        3.20       -1.50      8.86 o 
 -23   1  11       15.02        5.21      8.46 o 
 -21   1  11       52.18       57.10      9.99 o 
 -19   1  11       92.67       81.42      8.83 o 
 -17   1  11       41.37       40.71      7.22 o 
 -15   1  11       12.26        9.87      4.95 o 
 -13   1  11     1069.92     1052.27     20.78 o 
 -11   1  11      136.38      113.76      9.23 o 
  -9   1  11       69.99       66.52      7.25 o 
  -7   1  11      294.81      265.16     12.02 o 
  -5   1  11      375.16      382.24     13.07 o 
  -3   1  11      262.16      266.52     13.33 o 
  -1   1  11        7.81        2.66      8.10 o 
   1   1  11       93.23      110.78     15.89 o 
   3   1  11       19.10       32.56     11.84 o 
   5   1  11      151.92      157.37     30.73 o 
   7   1  11       18.73       18.59     12.56 o 
   9   1  11        2.82        2.22     12.50 o 
  11   1  11        0.06       18.36     19.12 o 
 -32   2  11        0.00        7.83     20.04 o 
 -30   2  11       45.72       73.35     20.48 o 
 -28   2  11       18.25        9.63     10.77 o 
 -26   2  11        0.58        0.89      8.34 o 
 -24   2  11        0.54       12.90      7.83 o 
 -22   2  11       29.80       32.55     12.19 o 
 -20   2  11        0.22        5.98      6.24 o 
 -18   2  11       75.21       68.32      8.75 o 
 -16   2  11      126.03       83.47     10.11 o 
 -14   2  11      436.29      422.35     15.24 o 
 -12   2  11     1448.07     1573.86     31.10 o 
 -10   2  11       88.34       75.37      7.22 o 
  -8   2  11      125.60      141.19      8.71 o 
  -6   2  11      277.42      345.49     12.77 o 
  -4   2  11        0.00        1.31      4.78 o 
  -2   2  11       36.51       29.90      7.01 o 
   0   2  11       28.79       42.62      7.99 o 
   2   2  11      225.40      194.14     16.78 o 
   4   2  11      182.00      219.02     18.86 o 
   6   2  11       60.88       59.65     13.49 o 
   8   2  11        0.43        6.07     13.54 o 
  10   2  11        0.12       -1.41     27.80 o 
 -31   3  11        4.86       -6.87     15.05 o 
 -29   3  11       41.98       54.52     13.77 o 
 -27   3  11       17.86       13.33      9.63 o 
 -25   3  11        0.91       13.68      9.05 o 
 -23   3  11       88.99      102.24     18.66 o 
 -21   3  11      199.19      211.68     13.80 o 
 -19   3  11       24.56       16.19      6.31 o 
 -17   3  11      701.04      710.32     20.18 o 
 -15   3  11      360.22      326.80     13.27 o 
 -13   3  11       68.40       62.48      8.32 o 
 -11   3  11      238.72      214.69     14.71 o 
  -9   3  11      122.20      109.63      8.42 o 
  -7   3  11      193.03      220.35     10.95 o 
  -5   3  11       53.36       42.14      7.30 o 
  -3   3  11        0.11       -4.74      4.88 o 
  -1   3  11       75.76       71.34     12.76 o 
   1   3  11        6.40        4.96      7.00 o 
   3   3  11      248.56      223.94     21.19 o 
   5   3  11      210.47      239.00     18.65 o 
   7   3  11        5.02       -7.21     13.43 o 
   9   3  11       44.37       36.81     16.58 o 
  11   3  11       39.30       40.02     23.58 o 
 -30   4  11        4.69       -5.33     12.53 o 
 -28   4  11       22.12       23.37     12.64 o 
 -26   4  11      133.59      130.20     25.60 o 
 -24   4  11       26.48       33.95      8.86 o 
 -22   4  11       61.89       62.98     12.31 o 
 -20   4  11        0.03       -0.54      6.50 o 
 -18   4  11       74.52       77.73      9.05 o 
 -16   4  11      885.27      953.59     24.80 o 
 -14   4  11       93.16      110.36     11.89 o 
 -12   4  11      110.70      143.94      9.43 o 
 -10   4  11        4.26        4.63      5.00 o 
  -8   4  11       29.95       17.96      5.60 o 
  -6   4  11        1.74       -2.08      5.04 o 
  -4   4  11        1.31        7.29      5.86 o 
  -2   4  11      151.34      122.89      9.62 o 
   0   4  11       27.93       36.78      9.56 o 
   2   4  11        8.02       15.52      7.96 o 
   4   4  11       40.47       21.39     10.17 o 
   6   4  11       65.16       37.93     13.49 o 
   8   4  11       66.43       51.08     17.38 o 
  10   4  11        0.55       12.26     16.66 o 
 -29   5  11       14.03        7.27     11.20 o 
 -27   5  11        6.56       10.11     10.52 o 
 -25   5  11        9.05        2.58      8.27 o 
 -23   5  11      106.18       94.09     11.37 o 
 -21   5  11        3.19       -6.77      6.78 o 
 -19   5  11       27.31       29.92      7.52 o 
 -17   5  11      145.35      137.85     13.02 o 
 -15   5  11       13.24       18.25      6.24 o 
 -13   5  11       13.65       14.77      5.81 o 
 -11   5  11        0.55       -1.57      4.88 o 
  -9   5  11        0.54       -4.14      4.88 o 
  -7   5  11      125.50      130.92      9.48 o 
  -5   5  11        1.67        2.85      5.72 o 
  -3   5  11      111.24      146.40     11.27 o 
  -1   5  11        1.51       -3.58      5.83 o 
   1   5  11       27.98       39.74      8.72 o 
   3   5  11        0.03        2.68      9.15 o 
   5   5  11       37.92       27.05     12.60 o 
   7   5  11        0.70        2.05     12.76 o 
   9   5  11        1.16        2.30     15.32 o 
 -28   6  11       54.86       56.40     15.19 o 
 -26   6  11        0.20        4.23     10.43 o 
 -24   6  11       10.33       19.08      8.54 o 
 -22   6  11      191.52      196.25     14.83 o 
 -20   6  11        0.58       -0.40      7.01 o 
 -18   6  11        0.41        1.92      7.39 o 
 -16   6  11       14.05       12.10      7.15 o 
 -14   6  11      103.73       97.75     10.94 o 
 -12   6  11       51.60       32.58      8.57 o 
 -10   6  11       25.58       22.05      6.35 o 
  -8   6  11       93.65       87.79      8.54 o 
  -6   6  11       31.76       27.85      7.29 o 
  -4   6  11       19.63       17.44      6.82 o 
  -2   6  11        9.79        8.10      7.15 o 
   0   6  11        5.81       -6.28      6.28 o 
   2   6  11       68.89       89.97     12.24 o 
   4   6  11        3.85        6.25     10.65 o 
   6   6  11       41.34       55.97     15.28 o 
   8   6  11       44.51       46.49     19.17 o 
 -27   7  11        4.43       11.67     12.54 o 
 -25   7  11        4.23        2.89      9.50 o 
 -23   7  11       22.61       21.97      9.43 o 
 -21   7  11        6.62       11.61      8.18 o 
 -19   7  11        1.63       -7.52      7.52 o 
 -17   7  11        1.56        5.49      7.65 o 
 -15   7  11       85.03       77.20     11.32 o 
 -13   7  11        6.42       17.69      7.22 o 
 -11   7  11      177.34      192.21     12.94 o 
  -9   7  11       24.04       19.30      7.12 o 
  -7   7  11       14.62       19.32      7.38 o 
  -5   7  11      172.28      207.22     13.80 o 
  -3   7  11       14.21        6.17      7.46 o 
  -1   7  11       51.22       44.78     11.92 o 
   1   7  11       41.73       43.58     10.36 o 
   3   7  11        0.21        0.20      9.23 o 
   5   7  11       32.38       56.86     15.54 o 
 -24   8  11        4.44       -3.41      9.70 o 
 -22   8  11       21.87       21.37      9.39 o 
 -20   8  11        6.06        2.81      8.14 o 
 -18   8  11       42.98       22.85      9.38 o 
 -16   8  11        0.70        4.64      8.06 o 
 -14   8  11       12.93       14.99      7.86 o 
 -12   8  11       10.47       12.99      7.79 o 
 -10   8  11      169.29      165.50     14.58 o 
  -8   8  11      118.63      112.52     12.10 o 
  -6   8  11       82.21       93.46     12.51 o 
  -4   8  11        4.73       -4.25      7.37 o 
  -2   8  11       10.32       21.81      9.44 o 
   0   8  11       24.41       13.26      8.93 o 
   2   8  11        1.05       -6.13      9.32 o 
   4   8  11        6.04       17.89     13.81 o 
 -21   9  11       14.38       12.35      9.71 o 
 -19   9  11       11.27       17.74     10.28 o 
 -17   9  11       35.62       23.45      9.44 o 
 -15   9  11       11.67       -5.54     10.32 o 
 -13   9  11       29.23       23.80      8.82 o 
 -11   9  11      115.26      110.63     12.45 o 
  -9   9  11        0.01       -8.16      8.16 o 
  -7   9  11        0.08       -1.32      8.28 o 
  -5   9  11       25.47       34.28      9.93 o 
  -3   9  11        0.32        4.41      8.96 o 
  -1   9  11       44.63       38.71     11.17 o 
   1   9  11       16.16       19.32     12.34 o 
 -18  10  11        2.48        3.86     11.11 o 
 -16  10  11        1.41        1.07     10.83 o 
 -14  10  11        1.12       -1.60     10.09 o 
 -12  10  11        4.43       -9.28      9.28 o 
 -10  10  11       35.40       34.67     10.40 o 
  -8  10  11      108.64      133.92     15.27 o 
  -6  10  11       16.99       35.00     11.91 o 
  -4  10  11       12.50       -6.72     10.59 o 
  -2  10  11        6.98       23.50     27.07 o 
 -32   0  12       16.34      -21.40     21.40 o 
 -30   0  12       23.53        4.21     20.91 o 
 -28   0  12        1.01       17.83     20.75 o 
 -26   0  12       10.11       -5.19     16.05 o 
 -24   0  12       35.98       60.12     24.40 o 
 -22   0  12       36.95       24.08     13.34 o 
 -20   0  12       14.35       19.64     11.92 o 
 -18   0  12      113.43       62.01     15.06 o 
 -16   0  12       68.80       56.81     14.31 o 
 -14   0  12      240.71      177.93     20.77 o 
 -12   0  12      142.32      142.06     20.11 o 
 -10   0  12      970.30      822.75     39.31 o 
  -8   0  12       39.68       43.40     12.33 o 
  -6   0  12      171.17      155.95     19.08 o 
  -4   0  12      824.56     1008.65     83.16 o 
  -2   0  12      751.50      848.93     58.52 o 
   0   0  12      217.37      216.57     35.82 o 
   2   0  12      139.21      162.10     32.74 o 
   4   0  12       76.18       68.41     26.10 o 
   6   0  12       17.41       -5.19     18.97 o 
   8   0  12       13.83       30.48     24.64 o 
 -31   1  12        6.01        8.66     15.00 o 
 -29   1  12        3.40       -0.02     13.30 o 
 -27   1  12        3.27        4.91     11.39 o 
 -25   1  12       23.08       26.13     10.46 o 
 -23   1  12       39.00       43.21     12.38 o 
 -21   1  12        0.06        3.86      8.52 o 
 -19   1  12        2.89        5.92      7.31 o 
 -17   1  12      380.37      423.15     21.87 o 
 -15   1  12      353.28      367.74     37.95 o 
 -13   1  12       75.34       50.45      9.90 o 
 -11   1  12      732.15      667.78     25.41 o 
  -9   1  12     1746.26     1989.19     39.92 o 
  -7   1  12      279.62      322.42     16.05 o 
  -5   1  12      285.23      286.28     17.92 o 
  -3   1  12      687.37      726.06     44.24 o 
  -1   1  12        2.29       11.80     10.11 o 
   1   1  12        7.38        5.09     10.19 o 
   3   1  12       96.14       52.89     14.59 o 
   5   1  12        0.23        2.90     11.80 o 
   7   1  12        5.09       14.76     13.41 o 
   9   1  12        0.65        3.58     14.77 o 
 -32   2  12        4.13      -12.11     16.79 o 
 -30   2  12        0.28       -5.97     12.18 o 
 -28   2  12       30.15       26.05     11.55 o 
 -26   2  12       18.51       22.69     10.48 o 
 -24   2  12       19.50       18.22     10.15 o 
 -22   2  12       29.60       28.94      8.68 o 
 -20   2  12      154.70      151.31     14.43 o 
 -18   2  12        5.00        9.47      6.09 o 
 -16   2  12        2.70        5.11      5.57 o 
 -14   2  12      855.14      801.48     23.68 o 
 -12   2  12      548.92      563.73     19.03 o 
 -10   2  12      486.51      465.65     20.09 o 
  -8   2  12        2.02        4.56      5.21 o 
  -6   2  12       80.22       60.76      8.44 o 
  -4   2  12        3.04        0.90      6.68 o 
  -2   2  12       61.56       90.11     12.60 o 
   0   2  12       34.65       73.00     14.15 o 
   2   2  12      292.30      332.88     25.69 o 
   4   2  12       62.32       68.49     15.49 o 
   6   2  12       43.95       74.54     17.32 o 
   8   2  12        0.34       -2.41     17.81 o 
 -31   3  12        0.06      -18.36     18.36 o 
 -29   3  12       10.44        9.30     10.49 o 
 -27   3  12       15.89       16.14     10.35 o 
 -25   3  12        7.68        4.33      9.00 o 
 -23   3  12       40.90       36.52      8.42 o 
 -21   3  12      214.81      198.33     13.80 o 
 -19   3  12      129.43      121.48     10.41 o 
 -17   3  12        8.87       19.42      6.15 o 
 -15   3  12       50.60       46.87      8.23 o 
 -13   3  12      378.76      361.78     14.32 o 
 -11   3  12        4.14        0.21      5.05 o 
  -9   3  12       10.45       19.02      7.79 o 
  -7   3  12      191.08      218.76     12.23 o 
  -5   3  12        6.18       -3.43      6.18 o 
  -3   3  12       20.21        9.37      7.35 o 
  -1   3  12       32.21       42.36      8.90 o 
   1   3  12      109.74      103.37     13.90 o 
   3   3  12       10.97       14.05     17.71 o 
   5   3  12       39.97       25.97     14.03 o 
   7   3  12       73.36       56.43     22.06 o 
   9   3  12       51.38       55.39     22.58 o 
 -30   4  12        1.27        9.96     13.59 o 
 -28   4  12        6.96       18.85     10.48 o 
 -26   4  12      100.54      112.19     13.10 o 
 -24   4  12        0.84        7.70      7.96 o 
 -22   4  12        0.21        1.15      7.16 o 
 -20   4  12       69.44       70.57      9.56 o 
 -18   4  12      233.83      259.08     14.57 o 
 -16   4  12       58.48       59.69      7.88 o 
 -14   4  12      155.04      177.67     11.40 o 
 -12   4  12       93.17       87.68      8.23 o 
 -10   4  12       27.02       27.35      6.54 o 
  -8   4  12       67.72       58.41      7.96 o 
  -6   4  12       14.87        5.77      6.39 o 
  -4   4  12       56.96       66.69      9.09 o 
  -2   4  12        2.42        7.43      7.61 o 
   0   4  12       36.48       34.78      9.51 o 
   2   4  12       25.90       16.05     10.04 o 
   4   4  12       47.27       55.84     18.48 o 
   6   4  12       26.00        8.71     18.24 o 
   8   4  12        9.69       -2.58     25.11 o 
 -29   5  12        6.80        6.71     11.85 o 
 -27   5  12        3.96       11.34      9.79 o 
 -25   5  12      102.27      136.85     13.67 o 
 -23   5  12       13.60       15.91      8.83 o 
 -21   5  12       11.05       14.64      7.88 o 
 -19   5  12       18.23        7.25      7.54 o 
 -17   5  12        0.08       -3.88      6.10 o 
 -15   5  12        7.95       10.08      6.72 o 
 -13   5  12       19.40       25.36      8.37 o 
 -11   5  12       24.17       19.72      6.42 o 
  -9   5  12       83.56       87.23     10.61 o 
  -7   5  12        1.07        0.87      6.08 o 
  -5   5  12       29.54        7.88      6.77 o 
  -3   5  12        0.44        4.98      7.04 o 
  -1   5  12      212.41      243.20     16.54 o 
   1   5  12        4.56       12.43      8.92 o 
   3   5  12        0.07        3.57     12.00 o 
   5   5  12      120.22      124.64     18.45 o 
   7   5  12       41.82       41.98     18.20 o 
 -28   6  12        1.03       -6.47     11.62 o 
 -26   6  12       17.26       12.31      9.92 o 
 -24   6  12        0.51       11.94      9.00 o 
 -22   6  12        5.36        1.94      7.69 o 
 -20   6  12        5.81        6.65      7.44 o 
 -18   6  12       56.44       40.03     10.20 o 
 -16   6  12      106.29      114.84     11.59 o 
 -14   6  12        1.38       -2.31      6.25 o 
 -12   6  12       24.34       23.89      6.84 o 
 -10   6  12        2.20       -1.87      6.15 o 
  -8   6  12        1.48        2.13      6.66 o 
  -6   6  12       57.04       36.07      8.14 o 
  -4   6  12      136.28      154.94     12.36 o 
  -2   6  12      114.09      128.14     11.32 o 
   0   6  12       67.65       47.65     10.57 o 
   2   6  12       42.22       59.94     12.96 o 
   4   6  12        0.25       14.01     13.63 o 
 -27   7  12        5.76      -17.67     20.26 o 
 -25   7  12        0.33        8.21     10.61 o 
 -23   7  12        8.96        4.36      8.63 o 
 -21   7  12        0.10       -2.53      8.09 o 
 -19   7  12        3.66       11.98      8.44 o 
 -17   7  12       36.20       42.09      9.94 o 
 -15   7  12       39.47       46.65      9.07 o 
 -13   7  12        6.03        4.00      7.11 o 
 -11   7  12       44.68       52.48      9.20 o 
  -9   7  12       16.14        9.32      7.48 o 
  -7   7  12        4.51        8.34      7.38 o 
  -5   7  12        4.20        4.97      7.87 o 
  -3   7  12       16.33       30.72      8.93 o 
  -1   7  12        2.74       10.98      9.22 o 
   1   7  12        1.35       10.42     10.26 o 
   3   7  12        0.23       -2.84     12.78 o 
 -24   8  12        1.17       -2.03     12.63 o 
 -22   8  12        4.03       -1.76      9.29 o 
 -20   8  12        0.18        8.15      9.53 o 
 -18   8  12       34.78       45.85     10.95 o 
 -16   8  12        0.22       -3.72      8.49 o 
 -14   8  12       32.46       25.10      8.69 o 
 -12   8  12       45.66       33.42      9.07 o 
 -10   8  12        0.26       -7.71      8.92 o 
  -8   8  12        6.19        2.77      8.34 o 
  -6   8  12        5.62        9.48      8.38 o 
  -4   8  12      131.73      151.26     14.60 o 
  -2   8  12       49.81       15.99     13.64 o 
   0   8  12       11.94       15.87      9.93 o 
 -21   9  12        0.59       -6.72     10.41 o 
 -19   9  12        4.46       -5.75      9.81 o 
 -17   9  12       10.38       12.21      9.99 o 
 -15   9  12        8.60       17.11     10.05 o 
 -13   9  12        0.18        3.99      8.45 o 
 -11   9  12       13.50        9.85      9.38 o 
  -9   9  12        0.02        3.24      9.12 o 
  -7   9  12       22.46       19.44      9.96 o 
  -5   9  12        2.67        2.03      9.69 o 
  -3   9  12       11.00       12.38     11.24 o 
 -14  10  12        2.64       20.34     12.94 o 
 -12  10  12       17.94       15.17     11.16 o 
 -10  10  12       20.97       41.27     12.68 o 
  -8  10  12        2.37        8.30     16.23 o 
 -31   1  13        6.18       -7.33     15.89 o 
 -29   1  13        0.69        2.82     16.05 o 
 -27   1  13        2.10        0.86     12.86 o 
 -25   1  13       31.12       20.97     12.69 o 
 -23   1  13       14.41        8.43      9.59 o 
 -21   1  13        3.31        9.70      9.04 o 
 -19   1  13       47.08       34.91     10.04 o 
 -17   1  13       14.04       22.00      8.87 o 
 -15   1  13        5.73        4.19      8.21 o 
 -13   1  13        0.54        7.63      8.01 o 
 -11   1  13        1.29       -1.19      7.56 o 
  -9   1  13      481.24      463.38     23.51 o 
  -7   1  13        1.32       -2.80      6.96 o 
  -5   1  13        3.74        9.34     10.04 o 
  -3   1  13       71.90       82.05     14.48 o 
  -1   1  13       27.71       53.44     43.36 o 
   1   1  13       72.16       34.42     15.69 o 
   3   1  13        6.60       12.27     15.35 o 
   5   1  13        3.05       33.39     18.21 o 
   7   1  13        1.79      -10.06     15.36 o 
 -30   2  13        4.24       -3.74     15.48 o 
 -28   2  13        0.10      -10.78     10.78 o 
 -26   2  13        1.58       -7.72     11.66 o 
 -24   2  13        4.83       -2.14     10.04 o 
 -22   2  13       74.65       46.73     12.64 o 
 -20   2  13       48.84       38.68     12.47 o 
 -18   2  13      236.14      229.96     19.56 o 
 -16   2  13       34.68       23.15      9.54 o 
 -14   2  13       57.18       55.48     10.53 o 
 -12   2  13      153.32      126.92     17.99 o 
 -10   2  13       14.08        7.93      7.05 o 
  -8   2  13       31.07       19.61      7.57 o 
  -6   2  13       36.41       55.40     16.19 o 
  -4   2  13      101.90       88.86     12.59 o 
  -2   2  13      242.00      250.31     21.45 o 
   0   2  13        2.24        2.66     11.24 o 
   2   2  13        0.82       -1.26     10.91 o 
   4   2  13        0.33        6.97     13.08 o 
   6   2  13        9.75      -13.23     13.68 o 
 -31   3  13        2.32      -17.82     21.07 o 
 -29   3  13       15.99       23.06     13.61 o 
 -27   3  13       99.69      139.79     17.08 o 
 -25   3  13       35.24       44.40     11.87 o 
 -23   3  13       10.34       12.48      9.54 o 
 -21   3  13       48.44       37.43      9.89 o 
 -19   3  13        6.02       12.98      7.00 o 
 -17   3  13       22.01       20.09      7.17 o 
 -15   3  13      179.31      163.82     11.02 o 
 -13   3  13        0.53        9.52      5.96 o 
 -11   3  13       25.78       31.04      6.93 o 
  -9   3  13      193.55      171.17     11.96 o 
  -7   3  13       52.28       26.69      8.62 o 
  -5   3  13       20.13       31.84      8.58 o 
  -3   3  13       41.90       37.12     12.64 o 
  -1   3  13       20.58       33.21     11.01 o 
   1   3  13      118.32      118.71     18.65 o 
   3   3  13        0.73        1.78     13.07 o 
   5   3  13        4.70        2.58     17.43 o 
 -30   4  13        0.34      -15.55     15.96 o 
 -28   4  13        1.76       11.76     11.22 o 
 -26   4  13       23.94       10.86     10.58 o 
 -24   4  13       22.60       21.15      9.06 o 
 -22   4  13      172.61      183.55     14.23 o 
 -20   4  13        6.81       13.02      7.59 o 
 -18   4  13        0.02        2.27      6.61 o 
 -16   4  13        4.10        0.65      6.15 o 
 -14   4  13       46.98       41.86      8.26 o 
 -12   4  13       94.73      104.86      9.50 o 
 -10   4  13        1.58       -5.63      5.63 o 
  -8   4  13       10.96        8.57      7.27 o 
  -6   4  13       36.96       46.06      9.34 o 
  -4   4  13       84.88       65.95      9.78 o 
  -2   4  13       13.39        8.09      8.71 o 
   0   4  13        1.42       -0.92      8.51 o 
   2   4  13       13.80        1.01     12.22 o 
   4   4  13       91.51       91.48     24.67 o 
 -29   5  13        0.53       -6.68     13.56 o 
 -27   5  13      122.84      150.46     15.21 o 
 -25   5  13        4.79       -1.11     11.27 o 
 -23   5  13        0.47       -0.83      8.20 o 
 -21   5  13       90.03       84.30     10.74 o 
 -19   5  13       37.69       21.79      8.85 o 
 -17   5  13       50.25       46.79      8.77 o 
 -15   5  13       24.37       17.91      7.57 o 
 -13   5  13       36.53       33.60      7.42 o 
 -11   5  13        0.70        1.58      5.97 o 
  -9   5  13       24.73       20.67      7.55 o 
  -7   5  13        1.75       -6.10      6.10 o 
  -5   5  13       67.95       71.44     11.87 o 
  -3   5  13        6.95       11.64      8.34 o 
  -1   5  13        0.73       -8.19      8.79 o 
   1   5  13        4.81        5.76     10.96 o 
   3   5  13       29.22       10.44     13.45 o 
 -26   6  13        5.56        1.09      9.44 o 
 -24   6  13       14.28       22.61      9.42 o 
 -22   6  13       41.38       33.05      9.60 o 
 -20   6  13        4.92       -7.79      8.55 o 
 -18   6  13       64.00       65.61     10.00 o 
 -16   6  13      129.90      120.84     11.55 o 
 -14   6  13        0.16       -6.24      6.24 o 
 -12   6  13        0.23        3.54      6.45 o 
 -10   6  13       49.30       37.29      8.44 o 
  -8   6  13        8.99        2.36      7.57 o 
  -6   6  13        1.74        6.78      7.70 o 
  -4   6  13       25.41       27.83      8.86 o 
  -2   6  13        4.33        7.90      9.45 o 
   0   6  13        3.09        0.05     10.44 o 
   2   6  13       79.76       48.80     17.34 o 
 -25   7  13        1.77        8.43     10.61 o 
 -23   7  13        2.81        9.36     11.15 o 
 -21   7  13        0.18        0.32      8.47 o 
 -19   7  13       34.52       45.67     10.63 o 
 -17   7  13      147.67      166.47     13.90 o 
 -15   7  13      172.72      176.16     13.72 o 
 -13   7  13       75.97       90.27     10.72 o 
 -11   7  13      117.17      119.94     13.46 o 
  -9   7  13        8.01       11.52      8.35 o 
  -7   7  13        6.96        5.83      8.32 o 
  -5   7  13       20.85       16.77      9.08 o 
  -3   7  13       29.96       54.92     12.05 o 
  -1   7  13      117.98      127.02     14.63 o 
   1   7  13        4.10        9.49     14.94 o 
 -22   8  13       42.22       59.00     11.76 o 
 -20   8  13        0.16       -0.33      9.97 o 
 -18   8  13       14.46       14.10      9.97 o 
 -16   8  13       29.52       26.35      9.65 o 
 -14   8  13        0.19        2.23      8.34 o 
 -12   8  13       23.93       28.70     10.38 o 
 -10   8  13       10.34        8.74      9.55 o 
  -8   8  13       27.90       18.58      9.27 o 
  -6   8  13        1.77       13.96      9.46 o 
  -4   8  13        0.24       -3.27      9.90 o 
  -2   8  13       18.94       40.77     12.41 o 
 -19   9  13       17.49       27.49     16.29 o 
 -17   9  13        7.43       12.98     12.26 o 
 -15   9  13        6.94        5.15     10.42 o 
 -13   9  13       15.32       -2.19      9.87 o 
 -11   9  13       91.87      104.98     18.43 o 
  -9   9  13       54.55       57.91     15.02 o 
  -7   9  13        3.82        2.10     12.16 o 
 -30   0  14       43.85       19.61     26.26 o 
 -28   0  14        7.70      -13.45     18.80 o 
 -26   0  14        6.26        1.46     18.48 o 
 -24   0  14        7.27       12.93     14.91 o 
 -22   0  14      256.87      224.33     27.57 o 
 -20   0  14       16.36        1.10     15.97 o 
 -18   0  14       41.42       26.37     14.29 o 
 -16   0  14       38.72       25.03     24.40 o 
 -14   0  14      460.54      415.55     32.43 o 
 -12   0  14      113.68       90.94     28.77 o 
 -10   0  14      101.21      106.27     19.29 o 
  -8   0  14       81.08       93.04     31.61 o 
  -6   0  14        1.46       14.22     12.54 o 
  -4   0  14      105.33      171.34     35.34 o 
  -2   0  14      104.64      118.98     31.61 o 
   0   0  14       22.82       67.92     28.21 o 
   2   0  14        4.16      -20.26     20.26 o 
   4   0  14       22.71       19.45     27.40 o 
 -31   1  14        5.04       -3.03     16.27 o 
 -29   1  14       18.25       30.39     17.42 o 
 -27   1  14       45.02       55.67     15.37 o 
 -25   1  14       14.97        1.69     11.60 o 
 -23   1  14       33.12       29.70     10.91 o 
 -21   1  14       19.25       11.48      9.74 o 
 -19   1  14       17.47       11.80      9.26 o 
 -17   1  14       80.56      107.33     16.35 o 
 -15   1  14       11.17        8.73      8.38 o 
 -13   1  14       35.35       42.63     12.42 o 
 -11   1  14      108.99       94.07     12.58 o 
  -9   1  14      292.57      299.41     19.77 o 
  -7   1  14        5.24       -1.02      7.91 o 
  -5   1  14       66.59       79.03     22.75 o 
  -3   1  14      135.44      171.54     25.60 o 
  -1   1  14       26.85       26.46     22.86 o 
   1   1  14       42.15       47.73     17.92 o 
   3   1  14        0.12       20.94     16.75 o 
   5   1  14       15.07       13.49     19.31 o 
 -30   2  14       10.50       13.74     17.78 o 
 -28   2  14        4.07       14.72     13.22 o 
 -26   2  14        7.74        7.96     11.94 o 
 -24   2  14        6.84        0.04     11.32 o 
 -22   2  14      105.80      111.21     20.10 o 
 -20   2  14      114.41       87.65     18.95 o 
 -18   2  14       18.65       27.15     10.23 o 
 -16   2  14       70.50       28.40     10.46 o 
 -14   2  14       31.62       30.23     10.17 o 
 -12   2  14        4.01       14.89      9.10 o 
 -10   2  14        6.11       -2.49      7.67 o 
  -8   2  14       22.78       17.42      8.87 o 
  -6   2  14        3.75       15.43     10.54 o 
  -4   2  14       11.74        2.76     11.26 o 
  -2   2  14       26.12       66.21     20.00 o 
   0   2  14       74.07      107.04     35.82 o 
   2   2  14       30.61       10.38     16.94 o 
   4   2  14        2.41        0.84     17.53 o 
 -29   3  14        3.05        0.21     15.52 o 
 -27   3  14        2.43        3.03     12.60 o 
 -25   3  14       47.30       20.59     12.76 o 
 -23   3  14        0.29       -6.44     10.48 o 
 -21   3  14       89.70       97.53     20.35 o 
 -19   3  14      293.14      271.01     23.24 o 
 -17   3  14        7.99       22.24      9.85 o 
 -15   3  14       29.78       16.14      9.33 o 
 -13   3  14       45.28       28.11     10.23 o 
 -11   3  14       25.43        9.99      8.90 o 
  -9   3  14       35.35       35.01     10.46 o 
  -7   3  14       25.62       22.03      9.78 o 
  -5   3  14       53.43       49.93     13.70 o 
  -3   3  14       10.92        3.05     11.75 o 
  -1   3  14        9.27       26.02     16.73 o 
   1   3  14       15.73        9.98     15.97 o 
   3   3  14        5.22        0.03     18.07 o 
 -28   4  14        8.15       16.02     13.41 o 
 -26   4  14        0.98      -10.43     11.23 o 
 -24   4  14        7.87        8.35     10.61 o 
 -22   4  14        2.65        8.92     10.15 o 
 -20   4  14       21.23       26.30      9.43 o 
 -18   4  14       52.65       39.93     12.53 o 
 -16   4  14        1.91        2.60      6.56 o 
 -14   4  14       40.73       16.85      9.87 o 
 -12   4  14        0.07        2.80      7.20 o 
 -10   4  14        1.50       -2.02      7.70 o 
  -8   4  14        0.26        0.99      8.24 o 
  -6   4  14       65.49       68.19     10.80 o 
  -4   4  14        2.29       -1.64      8.89 o 
  -2   4  14       24.61       23.86     12.45 o 
   0   4  14        7.92       12.10     15.69 o 
   2   4  14        0.00       -5.45     14.51 o 
 -27   5  14       21.00       16.07     11.72 o 
 -25   5  14       27.87       31.75     11.06 o 
 -23   5  14        0.51       -4.46      8.06 o 
 -21   5  14        0.16       -3.63      7.80 o 
 -19   5  14       33.90       33.47      9.11 o 
 -17   5  14       24.82       16.31      9.99 o 
 -15   5  14       49.51       64.49      9.15 o 
 -13   5  14       19.77       11.46      7.00 o 
 -11   5  14       65.14       75.71     10.31 o 
  -9   5  14       52.93       33.87      8.89 o 
  -7   5  14        9.37        1.99      8.92 o 
  -5   5  14       20.45       16.36      8.70 o 
  -3   5  14        5.51       16.89     10.18 o 
  -1   5  14        0.27       11.30     11.50 o 
   1   5  14       14.00       14.34     15.72 o 
 -26   6  14        7.47        9.82     10.68 o 
 -24   6  14        2.01        2.75      9.68 o 
 -22   6  14        8.40       -2.81      9.94 o 
 -20   6  14        9.62        9.57      9.84 o 
 -18   6  14       32.57       35.00      9.46 o 
 -16   6  14       34.70       18.76     12.32 o 
 -14   6  14       51.00       63.77     10.32 o 
 -12   6  14        6.78        7.82      8.08 o 
 -10   6  14        7.22        8.44      8.60 o 
  -8   6  14        1.50       -4.32      8.22 o 
  -6   6  14       75.15       75.94     12.34 o 
  -4   6  14        0.21       -5.59      9.23 o 
  -2   6  14       30.03       45.73     12.23 o 
   0   6  14        2.26        2.11     12.51 o 
 -23   7  14        0.91        0.82      9.66 o 
 -21   7  14        6.33        2.62      9.04 o 
 -19   7  14        1.69       -8.77      8.77 o 
 -17   7  14        2.32        5.07      8.99 o 
 -15   7  14       32.47       25.18      9.50 o 
 -13   7  14        3.59        1.95      9.12 o 
 -11   7  14        2.17       -5.28      9.29 o 
  -9   7  14        6.22       12.36      9.16 o 
  -7   7  14        0.63        3.88      9.11 o 
  -5   7  14        2.77       14.57      9.87 o 
  -3   7  14        0.83        4.85     11.01 o 
 -20   8  14        4.53       13.74     10.83 o 
 -18   8  14        0.53        4.06     10.62 o 
 -16   8  14        2.79       10.41      9.83 o 
 -14   8  14       50.90       44.68     12.03 o 
 -12   8  14        4.86       -5.09      9.81 o 
 -10   8  14        0.08        4.92     10.54 o 
  -8   8  14        1.61       -4.00      9.52 o 
  -6   8  14        5.32        6.96     11.92 o 
 -29   1  15        0.74       15.67     15.53 o 
 -27   1  15       17.25       18.48     14.33 o 
 -25   1  15        0.10        2.87     12.74 o 
 -23   1  15       19.05       17.89     11.68 o 
 -21   1  15       25.55       40.57     12.25 o 
 -19   1  15        9.60       10.63      9.88 o 
 -17   1  15        0.04       -6.96      8.28 o 
 -15   1  15        5.89       13.12      9.41 o 
 -13   1  15        0.03       -4.54      8.41 o 
 -11   1  15       10.48       18.54      9.82 o 
  -9   1  15        0.83       -4.74      8.45 o 
  -7   1  15        0.62        0.49     10.77 o 
  -5   1  15        2.01       29.10     15.40 o 
  -3   1  15       32.98       50.27     17.37 o 
  -1   1  15        3.09       10.55     17.30 o 
   1   1  15        0.76       -2.20     17.06 o 
 -30   2  15        0.09       13.35     24.07 o 
 -28   2  15        8.65        2.60     13.96 o 
 -26   2  15        0.41       -9.19     12.56 o 
 -24   2  15        0.01       -9.78     12.01 o 
 -22   2  15       14.27       15.84     12.25 o 
 -20   2  15       49.90       46.10     12.05 o 
 -18   2  15       34.00       17.16     10.24 o 
 -16   2  15       73.67       61.00     12.39 o 
 -14   2  15       45.84       46.12     11.02 o 
 -12   2  15        1.44       13.04     12.47 o 
 -10   2  15        2.67        4.00      8.88 o 
  -8   2  15       11.90       23.41     11.95 o 
  -6   2  15       34.71       38.28     13.81 o 
  -4   2  15        4.33       -4.36     14.01 o 
  -2   2  15       39.58       43.94     19.81 o 
   0   2  15       12.54        8.57     16.27 o 
 -29   3  15        0.28       -3.33     15.00 o 
 -27   3  15        1.09       -0.55     13.19 o 
 -25   3  15       39.79       23.37     14.60 o 
 -23   3  15       32.12       36.72     14.90 o 
 -21   3  15        0.75       -7.02     11.32 o 
 -19   3  15      110.82       94.66     14.96 o 
 -17   3  15       16.48       19.15     10.29 o 
 -15   3  15       28.26       14.75      9.89 o 
 -13   3  15        0.60        5.88      9.79 o 
 -11   3  15        2.07       -3.45      9.32 o 
  -9   3  15        4.51      -10.51     10.51 o 
  -7   3  15        0.33       -2.14     12.66 o 
  -5   3  15       23.94       33.39     13.79 o 
  -3   3  15        0.05        9.48     16.05 o 
  -1   3  15        6.32       12.26     17.56 o 
   1   3  15       39.83       62.72     22.35 o 
 -28   4  15       16.40       -5.58     15.03 o 
 -26   4  15       21.16       21.54     14.55 o 
 -24   4  15       19.71       33.65     14.16 o 
 -22   4  15       39.54       23.37     14.36 o 
 -20   4  15       24.33       27.84     13.35 o 
 -18   4  15       46.47       43.76     13.60 o 
 -16   4  15       19.71        6.57      9.56 o 
 -14   4  15       16.30       17.09     10.29 o 
 -12   4  15        0.11       -9.01      9.01 o 
 -10   4  15        3.55      -10.85     10.85 o 
  -8   4  15        0.26       -6.21      9.76 o 
  -6   4  15        1.77        8.05     12.55 o 
  -4   4  15        1.74       -7.21     12.38 o 
  -2   4  15        6.87       10.22     16.83 o 
   0   4  15        2.76       -3.98     17.63 o 
 -27   5  15        1.62        6.39     13.71 o 
 -25   5  15        1.05        6.36     11.61 o 
 -23   5  15       10.13       29.05     12.38 o 
 -21   5  15        2.63        1.06     10.29 o 
 -19   5  15        0.41       14.98      9.62 o 
 -17   5  15       13.19        4.40      8.93 o 
 -15   5  15        2.00        3.24      8.26 o 
 -13   5  15        0.81        1.66      9.64 o 
 -11   5  15        1.38       -5.01     10.04 o 
  -9   5  15        4.75       -3.27      9.70 o 
  -7   5  15        0.02        1.04     10.25 o 
  -5   5  15        0.14       -9.48      9.89 o 
  -3   5  15        6.80      -12.28     12.28 o 
 -24   6  15        0.00       -9.12      9.48 o 
 -22   6  15        0.91       12.88      9.94 o 
 -20   6  15        7.84       21.97     10.17 o 
 -18   6  15        0.76        9.58      9.45 o 
 -16   6  15        0.12       -8.46      8.46 o 
 -14   6  15        6.13        3.84      9.95 o 
 -12   6  15       11.23        8.83      9.15 o 
 -10   6  15        1.66       -9.15      9.15 o 
  -8   6  15        6.07        3.72      9.84 o 
  -6   6  15        0.11       -5.66      9.32 o 
  -4   6  15        0.73        1.81     11.57 o 
 -21   7  15        1.54       16.41     11.07 o 
 -19   7  15       22.87       33.13     11.00 o 
 -17   7  15        0.35       13.94     10.11 o 
 -15   7  15       34.50       30.04     11.68 o 
 -13   7  15        2.20       20.01     10.92 o 
 -11   7  15        0.00        0.42      9.78 o 
  -9   7  15       67.02       83.73     14.77 o 
  -7   7  15       32.91       30.78     12.60 o 
 -28   0  16        7.39      -14.43     22.05 o 
 -26   0  16        0.67       -7.96     17.01 o 
 -24   0  16        0.02       -0.11     15.82 o 
 -22   0  16        5.54       -1.87     14.81 o 
 -20   0  16        0.18      -10.51     29.10 o 
 -18   0  16        0.18        4.13     13.59 o 
 -16   0  16      194.76      241.39     29.36 o 
 -14   0  16       19.47       45.66     17.90 o 
 -12   0  16      104.16      104.87     20.74 o 
 -10   0  16       12.65        3.40     14.21 o 
  -8   0  16       51.07       53.66     26.10 o 
  -6   0  16        3.33      -15.56     20.91 o 
  -4   0  16        3.45      -13.45     22.69 o 
  -2   0  16        3.84        5.03     25.94 o 
 -29   1  16        4.58      -10.05     16.62 o 
 -27   1  16        0.70      -12.37     12.37 o 
 -25   1  16        0.13        2.55     14.13 o 
 -23   1  16        3.06        8.63     11.29 o 
 -21   1  16       14.86       13.53     11.38 o 
 -19   1  16       14.11       24.22     11.32 o 
 -17   1  16       74.55       45.56     12.47 o 
 -15   1  16       51.26       33.60     13.78 o 
 -13   1  16       46.43       41.31     13.57 o 
 -11   1  16       65.58       84.02     14.24 o 
  -9   1  16        5.31        3.73     12.59 o 
  -7   1  16       14.48       52.27     26.42 o 
  -5   1  16       33.79       35.69     26.34 o 
  -3   1  16        7.85       16.13     17.35 o 
 -28   2  16       10.02       19.64     14.45 o 
 -26   2  16        8.51        5.89     13.66 o 
 -24   2  16        7.72       15.61     13.69 o 
 -22   2  16       24.21       28.05     11.92 o 
 -20   2  16        8.64        6.23     10.80 o 
 -18   2  16        2.04        2.87     10.49 o 
 -16   2  16        0.18       -3.71      9.22 o 
 -14   2  16       42.27       35.88     11.39 o 
 -12   2  16       68.84       90.91     14.47 o 
 -10   2  16        0.11       16.53     13.09 o 
  -8   2  16       15.54       30.07     14.31 o 
  -6   2  16        0.02        8.64     17.38 o 
  -4   2  16        0.65       -0.17     17.01 o 
  -2   2  16        6.64       16.19     18.32 o 
 -27   3  16        0.58        9.07     15.16 o 
 -25   3  16        7.57       -0.49     13.98 o 
 -23   3  16        0.12        8.62     13.68 o 
 -21   3  16       27.11       22.14     14.07 o 
 -19   3  16        1.05        1.29     10.50 o 
 -17   3  16        5.01        6.50     10.28 o 
 -15   3  16        0.11        6.41     10.49 o 
 -13   3  16        0.35        9.39     10.32 o 
 -11   3  16        0.31       -4.89     11.48 o 
  -9   3  16        1.50        3.59     13.42 o 
  -7   3  16        0.35        2.63     13.22 o 
  -5   3  16        9.89       14.05     16.88 o 
  -3   3  16        2.94        0.94     17.34 o 
 -26   4  16        2.81       11.54     16.32 o 
 -24   4  16       10.54       12.04     15.01 o 
 -22   4  16        0.02       18.87     19.62 o 
 -20   4  16        0.04        7.02     13.57 o 
 -18   4  16       19.36       29.19     12.08 o 
 -16   4  16        0.72       12.65     11.43 o 
 -14   4  16        5.17       -0.80     10.61 o 
 -12   4  16        7.15       19.00     14.43 o 
 -10   4  16        5.19       -1.74     12.89 o 
  -8   4  16        2.35       21.40     15.25 o 
  -6   4  16        5.40        4.67     13.59 o 
  -4   4  16       13.43       38.00     19.94 o 
 -23   5  16       17.84       26.15     16.18 o 
 -21   5  16        2.01       30.12     14.90 o 
 -19   5  16        0.66      -10.43     13.04 o 
 -17   5  16        0.02       -3.74     12.67 o 
 -15   5  16        0.68        6.90     11.28 o 
 -13   5  16       12.74       13.06     13.87 o 
 -11   5  16        0.00        9.47     13.94 o 
  -9   5  16        7.60       -6.17     13.74 o 
  -7   5  16        0.98       -4.23     14.10 o 
 -22   6  16       19.62       23.83     18.48 o 
 -20   6  16       29.25       25.86     15.83 o 
 -18   6  16        0.23        5.88     12.31 o 
 -16   6  16       16.55        8.18     12.52 o 
 -14   6  16        0.58       -3.00     11.98 o 
 -12   6  16        0.05       -3.18     11.05 o 
 -10   6  16       48.45       42.37     13.24 o 
 -27   1  17        2.47        2.41     14.79 o 
 -25   1  17        7.43       -2.50     13.37 o 
 -23   1  17        0.32        3.32     11.04 o 
 -21   1  17        0.00        5.02     11.91 o 
 -19   1  17        7.05       -0.01     11.04 o 
 -17   1  17        1.51        6.29     12.05 o 
 -15   1  17        1.93        2.49     10.82 o 
 -13   1  17        6.85       20.30     12.11 o 
 -11   1  17        0.78        4.33     15.88 o 
  -9   1  17       26.18       25.46     18.65 o 
  -7   1  17       13.92       12.28     17.98 o 
  -5   1  17        8.48       -4.29     17.07 o 
 -26   2  17       27.69       12.62     16.37 o 
 -24   2  17        4.71       -1.86     13.33 o 
 -22   2  17        4.86      -10.96     10.96 o 
 -20   2  17        9.81        2.04     11.43 o 
 -18   2  17        4.84        8.33     11.61 o 
 -16   2  17        6.47        3.00     11.23 o 
 -14   2  17       14.05       27.73     11.94 o 
 -12   2  17       11.39       24.47     14.23 o 
 -10   2  17       41.73       36.73     22.52 o 
  -8   2  17        0.42        3.85     18.73 o 
  -6   2  17       27.87       46.30     21.03 o 
 -25   3  17        4.53        7.51     15.52 o 
 -23   3  17        0.00       -4.54     12.68 o 
 -21   3  17        3.81       10.47     15.30 o 
 -19   3  17       10.44       15.47     12.53 o 
 -17   3  17        0.04       -0.60     11.32 o 
 -15   3  17        7.65        6.22     13.11 o 
 -13   3  17        3.17       -6.65     12.36 o 
 -11   3  17       15.07       24.81     14.99 o 
  -9   3  17       12.89        3.60     14.68 o 
  -7   3  17       26.44       23.73     18.63 o 
 -22   4  17        0.61       20.75     16.31 o 
 -20   4  17        1.46       -4.88     12.94 o 
 -18   4  17        0.31       -2.13     11.66 o 
 -16   4  17       25.16       15.27     12.94 o 
 -14   4  17       30.86       11.12     13.88 o 
 -12   4  17        0.65       -9.89     13.69 o 
 -10   4  17        4.08       22.91     16.33 o 
 -19   5  17       22.46       35.58     17.00 o 
 -17   5  17        0.04       11.60     15.50 o 
 -15   5  17        1.70       13.39     15.82 o 
 -13   5  17        8.48        8.88     15.51 o 
 -24   0  18       22.21       44.17     24.72 o 
 -22   0  18       38.48       27.49     18.38 o 
 -20   0  18        0.39       12.73     18.32 o 
 -18   0  18       10.46       19.61     18.83 o 
 -16   0  18       95.10       59.28     21.31 o 
 -14   0  18       26.70       16.92     17.98 o 
 -12   0  18       23.75      -18.97     22.53 o 
 -10   0  18       50.07       58.84     33.07 o 
 -23   1  18        8.59        1.06     13.12 o 
 -21   1  18        6.58        5.15     12.34 o 
 -19   1  18        0.87       -1.70     12.45 o 
 -17   1  18        3.94       -4.79     12.11 o 
 -15   1  18        6.39       16.08     12.98 o 
 -13   1  18       18.42        5.81     17.81 o 
 -11   1  18       26.79       29.22     19.96 o 
 -22   2  18        8.57       22.27     14.16 o 
 -20   2  18        4.87        2.17     12.98 o 
 -18   2  18        3.30        7.79     12.56 o 
 -16   2  18       16.75       33.03     13.59 o 
 -14   2  18        0.98       13.80     14.81 o 
 -12   2  18        0.09        9.68     15.29 o 
 -19   3  18        0.05        3.76     12.41 o 
 -17   3  18        5.63        6.85     12.99 o 
 -15   3  18        1.37       15.07     15.22 o 
                                                 
